# Supplementary material for: N-[Amino­(azido)­meth­ylidene]-4-methyl­benzene­sulfonamide
Source: Acta Crystallogr Sect E Struct Rep Online. 2011 Jul 23;67(Pt 8):o2140. doi: 10.1107/S1600536811026973 (PMC3213580; doi:10.1107/S1600536811026973)
Supplement: Supplementary file 1 [file e-67-o2140-sup1.cif]

##############################################################################
#                                                                            #
# This CIF contains the data in a paper accepted for publication in          #
# Acta Crystallographica Section E. It conforms to the requirements of       #
# Notes for Authors for Acta Crystallographica Section E, and has been       #
# peer reviewed under the auspices of the IUCr Commission on Journals.       #
#                                                                            #
# Full details of the Crystallographic Information File format               #
# are given in the paper "The Crystallographic Information File (CIF):       #
# a New Standard Archive File for Crystallography" by S. R. Hall, F. H.      #
# Allen and I. D. Brown [Acta Cryst. (1991), A47, 655-685].                  #
#                                                                            #
# The current version of the core CIF dictionary is obtainable from          #
# ftp://ftp.iucr.org/pub/cif_core.dic.                                       #
#                                                                            #
# Software is freely available for graphical display of the structure(s)     #
# in this CIF. For information consult the CIF software page                 #
# http://www.iucr.org/resources/cif/software.                                #
#                                                                            #
# This file may be used for bona fide research purposes within the           #
# scientific community so long as proper attribution is given to the journal # 
# article from which it was obtained.                                        #
#                                                                            #
##############################################################################
data_I
_audit_creation_method     SHELXL-97
_chemical_name_systematic
;
<i>N</i>-[Amino(azido)methylidene]-4-methylbenzenesulfonamide
;
_chemical_name_common     ?
_chemical_formula_moiety     'C8 H9 N5 O2 S'
_chemical_formula_sum     'C8 H9 N5 O2 S'
_chemical_formula_iupac     'C8 H9 N5 O2 S'
_chemical_formula_weight     239.26
_chemical_melting_point     444(2)
_symmetry_cell_setting     triclinic
_symmetry_space_group_name_H-M     'P -1 '
_symmetry_space_group_name_Hall     '-P 1'
loop_
    _symmetry_equiv_pos_as_xyz
    'x, y, z'
    '-x, -y, -z'
_cell_length_a     6.8986(2)
_cell_length_b     7.2146(2)
_cell_length_c     11.3771(3)
_cell_angle_alpha     92.2440(10)
_cell_angle_beta     93.6150(10)
_cell_angle_gamma     110.5050(10)
_cell_volume     528.18(3)
_cell_formula_units_Z     2
_cell_measurement_reflns_used     7120
_cell_measurement_theta_min     3.02
_cell_measurement_theta_max     28.30
_cell_measurement_temperature     296(2)
_exptl_crystal_description     'needle'
_exptl_crystal_colour     'colourless'
_exptl_crystal_size_max     0.34
_exptl_crystal_size_mid     0.17
_exptl_crystal_size_min     0.17
_exptl_crystal_density_diffrn     1.504
_exptl_crystal_density_meas     ?
_exptl_crystal_density_method     'not measured'
_exptl_crystal_F_000     248
_exptl_absorpt_coefficient_mu     0.300
_exptl_absorpt_correction_type     none
_exptl_absorpt_process_details     ?
_exptl_absorpt_correction_T_min     ?
_exptl_absorpt_correction_T_max     ?
_exptl_special_details     ?
_diffrn_ambient_temperature     296(2)
_diffrn_radiation_type     MoK\a
_diffrn_radiation_wavelength     0.71073
_diffrn_radiation_source     'fine-focus sealed tube'
_diffrn_radiation_monochromator     graphite
_diffrn_measurement_device_type     'Bruker APEXII CCD'
_diffrn_measurement_method     '\f and \w scans'
_diffrn_detector_area_resol_mean     ?
_diffrn_reflns_number     8664
_diffrn_reflns_av_R_equivalents     0.0195
_diffrn_reflns_av_sigmaI/netI     0.0181
_diffrn_reflns_theta_min     3.16
_diffrn_reflns_theta_max     28.33
_diffrn_reflns_theta_full     28.33
_diffrn_measured_fraction_theta_max     0.965
_diffrn_measured_fraction_theta_full     0.965
_diffrn_reflns_limit_h_min     -9
_diffrn_reflns_limit_h_max     9
_diffrn_reflns_limit_k_min     -9
_diffrn_reflns_limit_k_max     9
_diffrn_reflns_limit_l_min     -15
_diffrn_reflns_limit_l_max     14
_refine_special_details
;
Refinement of <i>F</i>^2^ against ALL reflections. The weighted <i>R</i>-factor
<i>wR</i> and goodness of fit <i>S</i> are based on <i>F</i>^2^, conventional
<i>R</i>-factors <i>R</i> are based on <i>F</i>, with <i>F</i> set to zero for
negative <i>F</i>^2^. The threshold expression of <i>F</i>^2^ >
2\s(<i>F</i>^2^) is used only for calculating <i>R</i>-factors(gt) <i>etc</i>.
and is not relevant to the choice of reflections for refinement.
<i>R</i>-factors based on <i>F</i>^2^ are statistically about twice as large
as those based on <i>F</i>, and <i>R</i>- factors based on ALL data will be
even larger.
The reflection 0 0 1 has been omitted as this was obscured by beamstop.
;
_reflns_number_total     2549
_reflns_number_gt     2343
_reflns_threshold_expression     I>2sigma(I)
_refine_ls_structure_factor_coef     Fsqd
_refine_ls_matrix_type     full
_refine_ls_R_factor_all     0.0338
_refine_ls_R_factor_gt     0.0307
_refine_ls_wR_factor_gt     0.0851
_refine_ls_wR_factor_ref     0.0880
_refine_ls_goodness_of_fit_ref     1.091
_refine_ls_restrained_S_all     1.091
_refine_ls_number_reflns     2549
_refine_ls_number_parameters     152
_refine_ls_number_restraints     0
_refine_ls_hydrogen_treatment     mixed
_refine_ls_weighting_scheme     calc
_refine_ls_weighting_details
         'calc w=1/[\s^2^(Fo^2^)+(0.0384P)^2^+0.1790P] where P=(Fo^2^+2Fc^2^)/3'
_atom_sites_solution_hydrogens     geom
_atom_sites_solution_primary     direct
_atom_sites_solution_secondary     difmap
_refine_ls_shift/su_max     0.004
_refine_ls_shift/su_mean     0.000
_refine_diff_density_max     0.302
_refine_diff_density_min     -0.287
_refine_ls_extinction_method     none
_refine_ls_extinction_coef     ?
loop_
    _atom_type_symbol
    _atom_type_description
    _atom_type_scat_dispersion_real
    _atom_type_scat_dispersion_imag
    _atom_type_scat_source
    'C' 'C' 0.0033 0.0016
                         'International Tables Vol C Tables 4.2.6.8 and 6.1.1.4'
    'H' 'H' 0.0000 0.0000
                         'International Tables Vol C Tables 4.2.6.8 and 6.1.1.4'
    'N' 'N' 0.0061 0.0033
                         'International Tables Vol C Tables 4.2.6.8 and 6.1.1.4'
    'O' 'O' 0.0106 0.0060
                         'International Tables Vol C Tables 4.2.6.8 and 6.1.1.4'
    'S' 'S' 0.1246 0.1234
                         'International Tables Vol C Tables 4.2.6.8 and 6.1.1.4'
_computing_data_collection     'APEX2 (Bruker, 2007)'
_computing_cell_refinement     'SAINT (Bruker, 2007)'
_computing_data_reduction     'SAINT (Bruker, 2007)'
_computing_structure_solution     'SHELXS97 (Sheldrick, 2008)'
_computing_structure_refinement     'SHELXL97 (Sheldrick, 2008)'
_computing_molecular_graphics     'ORTEP-3 for Windows (Farrugia, 1997)'
_computing_publication_material     'WinGX (Farrugia, 1999)'
loop_
    _atom_site_type_symbol
    _atom_site_label
    _atom_site_fract_x
    _atom_site_fract_y
    _atom_site_fract_z
    _atom_site_U_iso_or_equiv
    _atom_site_adp_type
    _atom_site_calc_flag
    _atom_site_refinement_flags
    _atom_site_occupancy
    _atom_site_symmetry_multiplicity
    _atom_site_disorder_assembly
    _atom_site_disorder_group
    S S1 0.77484(4) 0.16023(4) 0.12702(3) 0.02808(11) Uani d . 1 1 . .
    O O1 0.70020(17) 0.32207(14) 0.13239(11) 0.0459(3) Uani d . 1 1 . .
    O O2 0.87648(15) 0.13621(15) 0.02394(8) 0.0370(2) Uani d . 1 1 . .
    N N1 0.57940(16) -0.03376(15) 0.14825(9) 0.0291(2) Uani d . 1 1 . .
    N N2 0.7254(2) -0.27167(18) 0.08497(12) 0.0383(3) Uani d . 1 1 . .
    H H2N 0.825(3) -0.194(3) 0.0593(18) 0.057 Uiso d . 1 1 . .
    H H3N 0.710(3) -0.399(3) 0.0848(18) 0.057 Uiso d . 1 1 . .
    N N3 0.40903(18) -0.37488(16) 0.15282(11) 0.0368(3) Uani d . 1 1 . .
    N N4 0.27278(18) -0.32615(17) 0.19944(11) 0.0381(3) Uani d . 1 1 . .
    N N5 0.1395(2) -0.3067(2) 0.24161(15) 0.0586(4) Uani d . 1 1 . .
    C C1 1.3707(4) 0.2513(3) 0.55842(19) 0.0833(8) Uani d . 1 1 . .
    H H1A 1.3230 0.1326 0.6002 0.125 Uiso calc R 1 1 . .
    H H1B 1.3738 0.3624 0.6088 0.125 Uiso calc R 1 1 . .
    H H1C 1.5079 0.2718 0.5354 0.125 Uiso calc R 1 1 . .
    C C2 1.2249(3) 0.2310(2) 0.44945(14) 0.0514(4) Uani d . 1 1 . .
    C C3 1.0431(3) 0.2697(3) 0.45779(14) 0.0578(5) Uani d . 1 1 . .
    H H3 1.0116 0.3084 0.5309 0.069 Uiso calc R 1 1 . .
    C C4 0.9072(3) 0.2521(2) 0.35961(14) 0.0468(4) Uani d . 1 1 . .
    H H4 0.7868 0.2807 0.3664 0.056 Uiso calc R 1 1 . .
    C C5 0.95280(19) 0.19123(17) 0.25110(11) 0.0301(3) Uani d . 1 1 . .
    C C6 1.1336(2) 0.1525(2) 0.24079(13) 0.0391(3) Uani d . 1 1 . .
    H H6 1.1648 0.1128 0.1678 0.047 Uiso calc R 1 1 . .
    C C7 1.2684(3) 0.1733(3) 0.34053(15) 0.0508(4) Uani d . 1 1 . .
    H H7 1.3904 0.1478 0.3335 0.061 Uiso calc R 1 1 . .
    C C8 0.58221(18) -0.21318(17) 0.12696(10) 0.0275(2) Uani d . 1 1 . .
loop_
    _atom_site_aniso_label
    _atom_site_aniso_U_11
    _atom_site_aniso_U_22
    _atom_site_aniso_U_33
    _atom_site_aniso_U_12
    _atom_site_aniso_U_13
    _atom_site_aniso_U_23
    S1 0.02984(17) 0.02068(16) 0.03386(18) 0.00862(11) 0.00265(11) 0.00626(11)
    O1 0.0493(6) 0.0259(5) 0.0674(7) 0.0189(4) 0.0042(5) 0.0108(5)
    O2 0.0366(5) 0.0402(5) 0.0313(5) 0.0090(4) 0.0053(4) 0.0083(4)
    N1 0.0278(5) 0.0233(5) 0.0357(5) 0.0081(4) 0.0037(4) 0.0035(4)
    N2 0.0397(6) 0.0250(5) 0.0526(7) 0.0129(5) 0.0117(5) 0.0047(5)
    N3 0.0366(6) 0.0243(5) 0.0458(6) 0.0054(4) 0.0072(5) 0.0039(4)
    N4 0.0360(6) 0.0283(5) 0.0438(6) 0.0028(4) 0.0057(5) 0.0077(5)
    N5 0.0480(8) 0.0493(8) 0.0766(10) 0.0108(6) 0.0250(7) 0.0119(7)
    C1 0.0957(16) 0.0691(13) 0.0535(11) -0.0045(12) -0.0346(11) 0.0146(10)
    C2 0.0585(10) 0.0377(8) 0.0402(8) -0.0029(7) -0.0128(7) 0.0082(6)
    C3 0.0735(12) 0.0533(10) 0.0311(7) 0.0038(8) 0.0057(7) -0.0045(7)
    C4 0.0470(8) 0.0470(8) 0.0410(8) 0.0101(7) 0.0089(6) -0.0059(6)
    C5 0.0334(6) 0.0212(5) 0.0317(6) 0.0045(4) 0.0024(5) 0.0021(4)
    C6 0.0391(7) 0.0417(7) 0.0366(7) 0.0153(6) -0.0015(5) -0.0002(6)
    C7 0.0441(8) 0.0537(9) 0.0513(9) 0.0154(7) -0.0110(7) 0.0039(7)
    C8 0.0301(6) 0.0233(5) 0.0271(5) 0.0073(4) -0.0009(4) 0.0036(4)
_geom_special_details
;
 All esds (except the esd in the dihedral angle between two l.s. planes)
 are estimated using the full covariance matrix.  The cell esds are taken
 into account individually in the estimation of esds in distances, angles
 and torsion angles; correlations between esds in cell parameters are only
 used when they are defined by crystal symmetry.  An approximate (isotropic)
 treatment of cell esds is used for estimating esds involving l.s. planes.
;
loop_
    _geom_bond_atom_site_label_1
    _geom_bond_atom_site_label_2
    _geom_bond_site_symmetry_2
    _geom_bond_distance
    _geom_bond_publ_flag
    S1 O1 . 1.4324(10) ?
    S1 O2 . 1.4387(10) ?
    S1 N1 . 1.6064(10) ?
    S1 C5 . 1.7648(13) ?
    N1 C8 . 1.3147(15) ?
    N2 C8 . 1.3104(17) ?
    N2 H2N . 0.80(2) ?
    N2 H3N . 0.89(2) ?
    N3 N4 . 1.2523(17) ?
    N3 C8 . 1.4034(15) ?
    N4 N5 . 1.112(2) ?
    C1 C2 . 1.515(2) ?
    C1 H1A . 0.9600 ?
    C1 H1B . 0.9600 ?
    C1 H1C . 0.9600 ?
    C2 C7 . 1.376(3) ?
    C2 C3 . 1.385(3) ?
    C3 C4 . 1.384(3) ?
    C3 H3 . 0.9300 ?
    C4 C5 . 1.385(2) ?
    C4 H4 . 0.9300 ?
    C5 C6 . 1.381(2) ?
    C6 C7 . 1.389(2) ?
    C6 H6 . 0.9300 ?
    C7 H7 . 0.9300 ?
loop_
    _geom_angle_atom_site_label_1
    _geom_angle_atom_site_label_2
    _geom_angle_atom_site_label_3
    _geom_angle_site_symmetry_1
    _geom_angle_site_symmetry_3
    _geom_angle
    _geom_angle_publ_flag
    O1 S1 O2 . . 117.13(6) ?
    O1 S1 N1 . . 105.65(6) ?
    O2 S1 N1 . . 112.85(6) ?
    O1 S1 C5 . . 107.75(6) ?
    O2 S1 C5 . . 107.55(6) ?
    N1 S1 C5 . . 105.20(6) ?
    C8 N1 S1 . . 121.49(9) ?
    C8 N2 H2N . . 120.4(15) ?
    C8 N2 H3N . . 119.0(13) ?
    H2N N2 H3N . . 120.6(19) ?
    N4 N3 C8 . . 113.81(11) ?
    N5 N4 N3 . . 171.56(14) ?
    C2 C1 H1A . . 109.5 ?
    C2 C1 H1B . . 109.5 ?
    H1A C1 H1B . . 109.5 ?
    C2 C1 H1C . . 109.5 ?
    H1A C1 H1C . . 109.5 ?
    H1B C1 H1C . . 109.5 ?
    C7 C2 C3 . . 118.41(15) ?
    C7 C2 C1 . . 121.3(2) ?
    C3 C2 C1 . . 120.33(19) ?
    C4 C3 C2 . . 121.43(15) ?
    C4 C3 H3 . . 119.3 ?
    C2 C3 H3 . . 119.3 ?
    C3 C4 C5 . . 119.15(16) ?
    C3 C4 H4 . . 120.4 ?
    C5 C4 H4 . . 120.4 ?
    C6 C5 C4 . . 120.34(13) ?
    C6 C5 S1 . . 120.58(10) ?
    C4 C5 S1 . . 119.08(11) ?
    C5 C6 C7 . . 119.34(14) ?
    C5 C6 H6 . . 120.3 ?
    C7 C6 H6 . . 120.3 ?
    C2 C7 C6 . . 121.31(16) ?
    C2 C7 H7 . . 119.3 ?
    C6 C7 H7 . . 119.3 ?
    N2 C8 N1 . . 130.52(12) ?
    N2 C8 N3 . . 111.45(11) ?
    N1 C8 N3 . . 118.03(11) ?
loop_
    _geom_torsion_atom_site_label_1
    _geom_torsion_atom_site_label_2
    _geom_torsion_atom_site_label_3
    _geom_torsion_atom_site_label_4
    _geom_torsion_site_symmetry_1
    _geom_torsion_site_symmetry_2
    _geom_torsion_site_symmetry_3
    _geom_torsion_site_symmetry_4
    _geom_torsion
    _geom_torsion_publ_flag
    O1 S1 N1 C8 . . . . 166.90(10) ?
    O2 S1 N1 C8 . . . . 37.71(12) ?
    C5 S1 N1 C8 . . . . -79.26(11) ?
    C8 N3 N4 N5 . . . . -177.3(11) ?
    C7 C2 C3 C4 . . . . -0.2(3) ?
    C1 C2 C3 C4 . . . . -179.94(16) ?
    C2 C3 C4 C5 . . . . 1.0(3) ?
    C3 C4 C5 C6 . . . . -1.2(2) ?
    C3 C4 C5 S1 . . . . 177.75(12) ?
    O1 S1 C5 C6 . . . . -139.43(11) ?
    O2 S1 C5 C6 . . . . -12.31(13) ?
    N1 S1 C5 C6 . . . . 108.21(11) ?
    O1 S1 C5 C4 . . . . 41.58(13) ?
    O2 S1 C5 C4 . . . . 168.70(11) ?
    N1 S1 C5 C4 . . . . -70.78(12) ?
    C4 C5 C6 C7 . . . . 0.6(2) ?
    S1 C5 C6 C7 . . . . -178.38(12) ?
    C3 C2 C7 C6 . . . . -0.5(3) ?
    C1 C2 C7 C6 . . . . 179.26(16) ?
    C5 C6 C7 C2 . . . . 0.3(2) ?
    S1 N1 C8 N2 . . . . -2.0(2) ?
    S1 N1 C8 N3 . . . . 177.16(9) ?
    N4 N3 C8 N2 . . . . 176.19(12) ?
    N4 N3 C8 N1 . . . . -3.12(18) ?
loop_
    _geom_hbond_atom_site_label_D
    _geom_hbond_atom_site_label_H
    _geom_hbond_atom_site_label_A
    _geom_hbond_site_symmetry_A
    _geom_hbond_distance_DH
    _geom_hbond_distance_HA
    _geom_hbond_distance_DA
    _geom_hbond_angle_DHA
    N2 H2N O2 2_755 0.80(2) 2.24(2) 2.9459(16) 148(2)
    N2 H3N O1 1_545 0.89(2) 2.08(2) 2.9481(15) 164(2)
    N2 H2N O2 . 0.80(2) 2.34(2) 2.8862(16) 127(2)
data_global
_journal_date_recd_electronic     2011-06-29
_journal_date_accepted     2011-07-06
_journal_name_full     'Acta Crystallographica, Section E'
_journal_year     2011
_journal_volume     67
_journal_issue      8
_journal_page_first     o2140
_journal_page_last     o2140
_journal_paper_category     QO
_journal_coeditor_code     PV2426
_publ_contact_author_name     'Islam Ullah Khan'
_publ_contact_author_address
;
Materials Chemistry Laboratory,
Department of Chemistry,
GC University, Lahore 54000
Pakistan
;
_publ_contact_author_email     iukhan@gcu.edu.pk
_publ_contact_author_fax     ?
_publ_contact_author_phone     '0092 42-9921-3338'
_publ_section_title
;
<i>N</i>-[Amino(azido)methylidene]-4-methylbenzenesulfonamide
;
loop_
    _publ_author_name
    _publ_author_footnote
    _publ_author_address
    'Mahmood, Ayyaz' .
;
Materials Chemistry Laboratory,
Department of Chemistry,
GC University, Lahore 54000, Pakistan
;
    'Khan, Islam Ullah' .
;
Materials Chemistry Laboratory,
Department of Chemistry,
GC University, Lahore 54000, Pakistan
;
    'Arshad, Muhammad Nadeem'
;
X-ray Diffraction and Physical Laboratory, Department of Physics,
School of Physical Sciences, University of the Punjab,
Quaid-e-Azam Campus, Lahore 54590, Pakistan.
;
;
Materials Chemistry Laboratory,
Department of Chemistry,
GC University, Lahore 54000, Pakistan
;
    'Ahmed, Jamil' .
;
Materials Chemistry Laboratory,
Department of Chemistry,
GC University, Lahore 54000, Pakistan
;
