# Supplementary material for: N-[Amino­(azido)­meth­ylidene]-4-methyl­benzene­sulfonamide
Source: Acta Crystallogr Sect E Struct Rep Online. 2011 Jul 23;67(Pt 8):o2140. doi: 10.1107/S1600536811026973 (PMC3213580; doi:10.1107/S1600536811026973)
Supplement: Supplementary file 2 [file e-67-o2140-Isup2.hkl]

#
# h,k,l, Fc-squared, Fo-squared, sigma(Fo-squared) and status flag
#
data_I

_shelx_title ' I         P-1          R = 0.03'
_shelx_refln_list_code          4
_shelx_F_calc_maximum       31.01
_exptl_crystal_F_000       248.00
_reflns_d_resolution_high  0.7489
 
loop_
 _symmetry_equiv_pos_as_xyz
 'x, y, z'
 '-x, -y, -z'
 
_cell_length_a     6.8986
_cell_length_b     7.2146
_cell_length_c    11.3771
_cell_angle_alpha  92.244
_cell_angle_beta   93.615
_cell_angle_gamma 110.505
 
_shelx_F_squared_multiplier     1.000
 
loop_
 _refln_index_h
 _refln_index_k
 _refln_index_l
 _refln_F_squared_calc
 _refln_F_squared_meas
 _refln_F_squared_sigma
 _refln_observed_status
   1   0   0      136.33      128.76      3.17 o
   3   0   0        9.19        9.34      0.17 o
   4   0   0       17.77       17.83      0.38 o
   5   0   0        9.95        9.85      0.29 o
   6   0   0      266.55      266.85      3.59 o
   7   0   0       14.39       16.48      0.38 o
   8   0   0        5.57        5.33      0.40 o
  -8   1   0       35.73       39.21      1.36 o
  -7   1   0        0.08       -0.01      0.14 o
  -6   1   0       55.80       54.02      0.90 o
  -5   1   0       13.57       15.21      0.30 o
  -4   1   0        6.12       12.26      0.50 o
  -3   1   0      131.82      166.32      2.12 o
  -1   1   0       77.54       79.94      1.07 o
   3   1   0      264.80      258.82      2.42 o
   4   1   0        2.02        1.40      0.08 o
   5   1   0       59.18       60.48      1.26 o
   6   1   0        3.47        3.25      0.20 o
   7   1   0       12.16       11.97      0.35 o
   8   1   0        8.67       10.46      0.46 o
  -9   2   0        4.60        3.92      0.57 o
  -8   2   0       48.49       50.38      1.08 o
  -7   2   0        0.81        0.51      0.08 o
  -6   2   0       34.40       28.39      0.38 o
  -5   2   0        0.53        0.24      0.05 o
  -4   2   0       81.29      106.85      1.17 o
  -3   2   0       35.83       28.34      0.33 o
  -2   2   0        0.06       -0.02      0.02 o
  -1   2   0       82.99       98.44      1.13 o
   3   2   0      136.43      146.15      1.57 o
   4   2   0       71.66       70.97      0.80 o
   5   2   0       41.20       40.77      0.63 o
   6   2   0      171.84      167.82      2.23 o
   7   2   0        0.91        0.56      0.20 o
  -9   3   0       29.69       31.35      0.99 o
  -8   3   0       26.11       26.68      0.85 o
  -7   3   0      163.10      161.11      1.69 o
  -6   3   0        5.43        6.61      0.20 o
  -5   3   0      169.22      176.70      1.92 o
  -4   3   0        3.79        2.79      0.10 o
  -3   3   0      614.91      701.96     17.06 o
  -2   3   0      394.50      387.51      8.12 o
   0   3   0       86.41       80.71      0.83 o
   1   3   0       41.96       43.81      0.65 o
   2   3   0        0.16       -0.05      0.05 o
   3   3   0       83.54       82.61      1.01 o
   4   3   0       73.87       65.56      0.84 o
   5   3   0        9.90       11.48      0.40 o
   6   3   0       19.54       19.24      0.59 o
   7   3   0       21.00       21.56      0.68 o
  -9   4   0        6.47        7.71      0.81 o
  -8   4   0       90.44       93.73      1.67 o
  -7   4   0        1.55        1.14      0.20 o
  -6   4   0      176.49      168.41      2.05 o
  -5   4   0       64.96       57.30      0.92 o
  -4   4   0       44.73       42.15      0.68 o
  -3   4   0      118.81      163.21      1.67 o
  -2   4   0      348.59      334.03      3.38 o
  -1   4   0       70.71       80.68      1.10 o
   0   4   0       24.88       20.32      0.55 o
   1   4   0        0.10        0.45      0.08 o
   2   4   0       20.76       15.21      0.30 o
   3   4   0       40.78       41.86      0.61 o
   4   4   0        5.72        6.81      0.27 o
   5   4   0       41.15       43.29      1.78 o
   6   4   0       47.39       47.98      1.07 o
  -9   5   0        0.01       -0.13      0.40 o
  -8   5   0        7.00        6.63      0.53 o
  -7   5   0       59.43       62.35      1.08 o
  -6   5   0        3.47        3.30      0.33 o
  -5   5   0      658.38      646.28      8.69 o
  -4   5   0       36.59       37.64      0.52 o
  -3   5   0      134.50      139.06      1.37 o
  -2   5   0        0.77        0.55      0.15 o
  -1   5   0      504.92      538.66      6.61 o
   0   5   0        8.03       11.15      0.31 o
   1   5   0      841.90      845.50      9.93 o
   2   5   0       67.58       60.22      0.99 o
   3   5   0       22.42       20.94      0.54 o
   4   5   0       37.42       35.50      1.00 o
   5   5   0        0.07       -0.19      0.19 o
  -8   6   0        0.62        0.71      0.17 o
  -7   6   0       13.67       13.93      0.48 o
  -6   6   0       35.85       31.08      0.58 o
  -5   6   0        4.17        4.58      0.23 o
  -4   6   0        3.10        2.07      0.15 o
  -3   6   0       21.72       27.84      0.43 o
  -2   6   0      208.17      208.15      2.38 o
  -1   6   0       94.00       97.12      1.22 o
   0   6   0      266.87      269.16      3.07 o
   1   6   0       17.19       14.19      0.39 o
   2   6   0      114.42      115.65      1.66 o
   3   6   0        3.06        3.93      0.50 o
   4   6   0       80.93       80.51      2.85 o
  -8   7   0       37.22       37.82      1.11 o
  -7   7   0       12.81       12.43      0.44 o
  -6   7   0       14.81       14.34      0.35 o
  -5   7   0       46.66       41.99      0.83 o
  -4   7   0        0.05       -0.11      0.11 o
  -3   7   0       71.50       65.69      1.04 o
  -2   7   0      161.42      146.18      2.34 o
  -1   7   0       23.30       25.63      0.81 o
   0   7   0       54.86       50.51      1.31 o
   1   7   0      215.66      216.32      4.44 o
   2   7   0       16.69       16.19      1.05 o
   3   7   0      130.26      132.34      4.30 o
  -7   8   0        4.50        4.13      0.42 o
  -6   8   0       68.47       73.45      1.82 o
  -5   8   0        2.78        2.08      0.27 o
  -4   8   0        7.27        7.86      0.65 o
  -3   8   0        6.50        5.84      0.61 o
  -2   8   0        0.62        0.45      0.30 o
  -1   8   0       22.04       23.26      1.15 o
   0   8   0        3.78        2.96      0.41 o
   1   8   0        6.85        6.29      0.73 o
   2   8   0       21.43       22.07      0.85 o
  -6   9   0        3.08        2.33      0.48 o
  -5   9   0       19.77       19.57      1.09 o
  -4   9   0        1.42        1.28      0.40 o
  -3   9   0       16.98       17.29      1.06 o
  -2   9   0       11.17       10.47      0.87 o
  -1   9   0        2.29        1.92      0.45 o
   1  -9   1       14.83       16.43      1.05 o
   2  -9   1        4.31        3.87      0.57 o
   3  -9   1       25.13       25.15      1.27 o
   4  -9   1        0.00       -0.21      0.28 o
   5  -9   1       57.00       57.29      2.13 o
   6  -9   1        5.74        5.40      0.63 o
  -2  -8   1        3.12        2.70      0.59 o
  -1  -8   1       20.27       23.47      1.28 o
   0  -8   1       10.69       10.67      0.61 o
   1  -8   1        5.52        5.11      0.43 o
   2  -8   1       24.04       24.08      1.16 o
   3  -8   1       27.39       23.17      1.13 o
   4  -8   1       34.14       34.82      1.43 o
   5  -8   1        0.57        0.22      0.18 o
   6  -8   1       93.63       92.38      2.18 o
   7  -8   1        2.54        2.72      0.28 o
  -3  -7   1        6.88        6.02      0.76 o
  -2  -7   1       49.12       49.60      1.98 o
  -1  -7   1       20.09       18.87      0.75 o
   0  -7   1      126.13      125.35      4.76 o
   1  -7   1        7.54        6.81      0.35 o
   2  -7   1      310.30      304.16      3.89 o
   3  -7   1        0.07       -0.11      0.11 o
   4  -7   1       21.89       20.74      0.53 o
   5  -7   1        2.14        2.16      0.19 o
   6  -7   1        1.19        1.29      0.16 o
   7  -7   1       40.03       46.08      1.26 o
   8  -7   1        2.23        2.93      0.35 o
  -4  -6   1       64.24       66.41      2.47 o
  -3  -6   1        0.36        0.08      0.31 o
  -2  -6   1       75.52       80.17      1.21 o
  -1  -6   1       14.10       14.13      0.38 o
   0  -6   1       83.60       83.98      1.12 o
   1  -6   1      295.17      288.27      3.25 o
   2  -6   1       62.19       59.29      0.73 o
   3  -6   1        6.44        6.08      0.17 o
   4  -6   1        4.43        2.66      0.15 o
   5  -6   1        9.67       10.15      0.39 o
   6  -6   1       65.33       63.84      0.97 o
   7  -6   1       27.72       27.38      0.63 o
   8  -6   1        9.13       10.11      0.92 o
  -5  -5   1       19.32       20.64      1.16 o
  -4  -5   1        0.28       -0.02      0.17 o
  -3  -5   1        5.32        6.94      0.51 o
  -2  -5   1       52.16       47.14      0.62 o
  -1  -5   1      402.41      399.24      4.40 o
   0  -5   1      203.76      198.22      2.27 o
   1  -5   1      409.99      403.69      5.02 o
   2  -5   1      672.95      680.87      8.89 o
   3  -5   1        0.95        2.11      0.10 o
   4  -5   1      217.71      233.79      2.32 o
   5  -5   1      204.02      193.66      2.47 o
   6  -5   1        8.60        8.69      0.25 o
   7  -5   1       41.21       39.22      0.69 o
   8  -5   1        8.98       10.79      0.63 o
  -6  -4   1       28.81       26.50      0.91 o
  -5  -4   1       35.34       35.60      1.05 o
  -4  -4   1        0.36        0.34      0.11 o
  -3  -4   1       14.49       16.37      0.33 o
  -2  -4   1      211.18      214.94      2.21 o
  -1  -4   1      757.63      791.44      9.25 o
   1  -4   1       46.63       54.18      0.69 o
   2  -4   1      157.97      162.56      1.56 o
   3  -4   1      447.59      465.30      4.58 o
   4  -4   1      164.59      155.98      1.72 o
   5  -4   1        0.20        0.15      0.06 o
   6  -4   1       41.33       46.01      0.71 o
   7  -4   1        0.01       -0.09      0.10 o
   8  -4   1       10.49       10.24      0.52 o
  -7  -3   1        2.24        1.56      0.26 o
  -6  -3   1       28.52       29.31      0.90 o
  -5  -3   1        1.02        0.17      0.13 o
  -4  -3   1       25.04       24.51      0.40 o
  -3  -3   1       29.51       41.01      0.57 o
  -2  -3   1       18.74       14.65      0.21 o
  -1  -3   1        0.62        2.68      0.16 o
   0  -3   1       59.36       55.12      0.65 o
   3  -3   1      115.29       99.59      0.89 o
   4  -3   1       73.28       79.44      0.92 o
   5  -3   1      251.74      250.62      2.51 o
   6  -3   1        5.67        4.51      0.15 o
   7  -3   1      165.17      163.19      1.94 o
   8  -3   1        3.66        4.97      0.43 o
   9  -3   1       22.26       21.84      0.68 o
  -7  -2   1       19.15       18.37      0.58 o
  -6  -2   1        4.22        4.14      0.28 o
  -5  -2   1       98.22       93.44      1.51 o
  -4  -2   1        1.56        2.27      0.10 o
  -3  -2   1      327.50      330.31      2.87 o
  -2  -2   1      259.32      277.03      2.40 o
   1  -2   1        0.21        2.08      0.05 o
   3  -2   1       35.29       30.21      0.36 o
   4  -2   1       11.40       14.60      0.22 o
   5  -2   1        0.38        0.35      0.06 o
   6  -2   1      153.68      151.62      1.58 o
   7  -2   1        0.01       -0.05      0.13 o
   8  -2   1      114.46      119.31      2.42 o
   9  -2   1        0.58        0.35      0.38 o
  -8  -1   1        3.41        2.95      0.28 o
  -7  -1   1       62.08       60.77      0.97 o
  -6  -1   1        5.05        4.39      0.23 o
  -5  -1   1        0.03       -0.05      0.08 o
  -4  -1   1      199.73      197.15      2.21 o
  -3  -1   1      627.41      710.30     18.91 o
  -2  -1   1        9.89       22.12      0.21 o
   2  -1   1      322.35      329.41      5.41 o
   3  -1   1        7.59       14.71      0.25 o
   4  -1   1        0.70        0.29      0.05 o
   5  -1   1       47.04       44.72      0.68 o
   6  -1   1       14.93       14.28      0.34 o
   7  -1   1       82.74       83.53      1.17 o
   8  -1   1       19.99       18.32      0.53 o
  -8   0   1       25.63       27.24      0.69 o
  -7   0   1        8.07        7.85      0.25 o
  -6   0   1      231.76      217.58      3.25 o
  -5   0   1       89.66       90.56      1.44 o
  -4   0   1        0.33        0.46      0.05 o
  -3   0   1       66.13       73.16      0.84 o
  -2   0   1      160.55      147.59      1.65 o
   1   0   1       19.69       20.76      0.23 o
   3   0   1      109.46       98.46      0.88 o
   5   0   1      170.98      170.71      3.05 o
   6   0   1        3.01        3.09      0.19 o
   7   0   1       12.46       10.94      0.32 o
   8   0   1        9.59       10.46      0.43 o
  -8   1   1       12.86       12.44      0.51 o
  -7   1   1      110.49      114.37      1.57 o
  -6   1   1      113.09      107.96      1.45 o
  -5   1   1       25.53       27.03      0.41 o
  -4   1   1        5.43        3.90      0.20 o
  -3   1   1       69.18       91.59      1.53 o
  -2   1   1      261.68      282.38      6.27 o
   0   1   1       27.58       28.22      0.97 o
   2   1   1      106.26      105.89      1.13 o
   3   1   1      101.13       97.83      1.03 o
   4   1   1      388.91      398.04      3.42 o
   5   1   1      171.51      167.92      3.36 o
   6   1   1       48.66       48.11      0.79 o
   7   1   1        2.56        2.18      0.18 o
   8   1   1        5.99        5.58      0.37 o
  -9   2   1       21.05       22.99      1.26 o
  -8   2   1        4.52        3.99      0.53 o
  -7   2   1       18.61       18.09      0.55 o
  -6   2   1       74.36       65.57      1.04 o
  -5   2   1        2.93        3.92      0.19 o
  -4   2   1        0.46        0.15      0.08 o
  -3   2   1      557.68      610.05     14.86 o
  -2   2   1      180.95      141.49      1.95 o
   1   2   1        4.41        1.17      0.13 o
   3   2   1        0.09        0.01      0.08 o
   4   2   1      226.11      228.33      3.14 o
   5   2   1        6.80        5.63      0.20 o
   6   2   1        9.61        9.86      0.35 o
   7   2   1        6.61        5.19      0.45 o
  -9   3   1       11.08       12.55      0.85 o
  -8   3   1       65.29       63.47      1.48 o
  -7   3   1       37.95       31.29      0.75 o
  -6   3   1      146.47      134.49      1.75 o
  -5   3   1        5.81        5.27      0.14 o
  -4   3   1       43.53       38.72      0.62 o
  -3   3   1      230.35      252.25      3.02 o
  -2   3   1      223.57      244.37      2.74 o
  -1   3   1       93.84      111.98      1.17 o
   1   3   1      413.25      446.13      6.15 o
   2   3   1       11.74       10.71      0.31 o
   3   3   1      266.49      264.59      2.68 o
   4   3   1        6.05        5.94      0.23 o
   5   3   1       80.03       80.96      1.21 o
   6   3   1       76.08       76.39      1.44 o
   7   3   1        5.93        7.23      0.43 o
  -9   4   1        0.20        0.10      0.37 o
  -8   4   1       59.69       59.40      1.17 o
  -7   4   1        3.16        1.30      0.13 o
  -6   4   1       31.41       31.73      0.49 o
  -5   4   1       50.21       48.65      0.67 o
  -4   4   1        0.27        0.06      0.07 o
  -3   4   1      583.44      631.79     10.45 o
  -2   4   1       53.92       70.02      0.79 o
  -1   4   1        8.37        4.43      0.26 o
   0   4   1       14.57       19.62      0.34 o
   1   4   1       33.19       30.34      0.66 o
   2   4   1      196.41      192.82      2.20 o
   3   4   1      229.72      213.21      2.22 o
   4   4   1       96.02      101.41      2.92 o
   5   4   1       13.82       14.76      0.53 o
   6   4   1       47.15       48.45      1.09 o
  -9   5   1        8.45        8.91      0.63 o
  -8   5   1        1.28        1.49      0.35 o
  -7   5   1       63.14       59.95      1.29 o
  -6   5   1      115.57      103.65      1.39 o
  -5   5   1      256.91      263.23      3.95 o
  -4   5   1       19.06       13.09      0.23 o
  -3   5   1      226.87      236.67      2.73 o
  -2   5   1       58.01       57.67      0.66 o
  -1   5   1      131.35      130.89      1.74 o
   0   5   1      198.25      197.05      2.25 o
   1   5   1      196.99      181.12      2.60 o
   2   5   1        0.52       -0.10      0.10 o
   3   5   1        3.88        2.88      0.33 o
   4   5   1       10.64       11.93      0.50 o
   5   5   1       31.78       32.16      0.83 o
  -8   6   1       10.39       10.63      0.48 o
  -7   6   1       17.07       14.39      0.42 o
  -6   6   1      229.02      221.93      2.85 o
  -5   6   1        9.13       10.34      0.27 o
  -4   6   1        2.21        1.67      0.12 o
  -3   6   1       32.75       30.46      0.53 o
  -2   6   1       11.46       12.34      0.23 o
  -1   6   1       22.63       18.19      0.38 o
   0   6   1      351.32      344.75      3.85 o
   1   6   1        8.99        8.24      0.36 o
   2   6   1       25.20       25.18      0.66 o
   3   6   1       84.04       83.95      1.50 o
   4   6   1        2.23        2.20      0.60 o
  -8   7   1       45.53       51.54      1.37 o
  -7   7   1       11.17       10.81      0.35 o
  -6   7   1       12.30       14.62      0.47 o
  -5   7   1       84.98       83.31      1.39 o
  -4   7   1        3.44        1.84      0.19 o
  -3   7   1      132.03      125.56      1.69 o
  -2   7   1       12.56       11.08      0.29 o
  -1   7   1       66.42       69.45      1.05 o
   0   7   1        0.01       -0.05      0.18 o
   1   7   1      103.41      107.35      2.05 o
   2   7   1        5.98        3.54      0.53 o
   3   7   1      173.00      179.10      3.55 o
  -7   8   1       53.24       50.35      1.40 o
  -6   8   1        0.24        0.19      0.36 o
  -5   8   1       10.10       10.49      0.50 o
  -4   8   1        3.13        1.17      0.34 o
  -3   8   1       39.82       40.28      1.60 o
  -2   8   1        2.59        2.53      0.41 o
  -1   8   1       14.63       13.78      0.61 o
   0   8   1       45.75       45.80      1.27 o
   1   8   1        0.01       -0.13      0.21 o
  -6   9   1       12.50       13.33      0.71 o
  -5   9   1        0.63        0.03      0.33 o
  -4   9   1        8.37        9.73      0.80 o
  -3   9   1        0.07       -0.31      0.34 o
  -2   9   1       68.64       74.98      2.66 o
  -1   9   1        0.10       -0.28      0.29 o
   1  -9   2       24.88       23.83      1.25 o
   2  -9   2       57.19       56.90      2.17 o
   3  -9   2        4.08        4.07      0.56 o
   4  -9   2        3.97        4.45      0.59 o
   5  -9   2        3.40        2.71      0.50 o
  -2  -8   2       47.39       50.87      2.12 o
  -1  -8   2       79.53       79.59      2.83 o
   0  -8   2      128.31      128.13      2.85 o
   1  -8   2        0.98        1.59      0.27 o
   2  -8   2       31.50       32.50      1.39 o
   3  -8   2       49.70       46.73      1.76 o
   4  -8   2       44.58       40.53      1.59 o
   5  -8   2       17.75       19.15      0.99 o
   6  -8   2        6.10        6.62      0.46 o
   7  -8   2       15.79       17.00      0.74 o
  -3  -7   2       28.94       28.16      1.48 o
  -2  -7   2       59.59       65.93      2.44 o
  -1  -7   2       17.72       15.92      0.72 o
   0  -7   2      111.67      114.26      2.51 o
   1  -7   2      150.52      147.03      3.05 o
   2  -7   2        3.50        2.21      0.19 o
   3  -7   2       34.28       33.05      0.76 o
   4  -7   2       49.56       44.54      0.90 o
   5  -7   2       21.45       20.58      0.65 o
   6  -7   2        0.09        0.22      0.15 o
   7  -7   2       28.50       30.83      0.98 o
   8  -7   2        5.59        6.84      0.49 o
  -4  -6   2        5.15        5.03      0.66 o
  -3  -6   2        5.44        6.00      0.66 o
  -2  -6   2        4.72        3.52      0.27 o
  -1  -6   2       58.11       58.65      0.82 o
   0  -6   2      471.16      476.05      5.24 o
   1  -6   2      383.70      380.31      3.83 o
   2  -6   2       76.79       91.66      1.05 o
   3  -6   2       16.79       17.16      0.34 o
   4  -6   2        9.00        9.86      0.27 o
   5  -6   2        0.64        1.16      0.18 o
   6  -6   2      137.70      144.22      1.94 o
   7  -6   2       41.50       40.16      1.17 o
   8  -6   2       20.08       19.42      0.70 o
  -5  -5   2       20.20       20.69      1.13 o
  -4  -5   2        2.93        2.67      0.50 o
  -3  -5   2        3.96        5.86      0.28 o
  -2  -5   2        3.61        3.95      0.19 o
  -1  -5   2      199.19      197.78      1.90 o
   0  -5   2      612.16      607.12      5.93 o
   1  -5   2       11.03       11.24      0.30 o
   2  -5   2      258.52      244.10      2.16 o
   3  -5   2        8.68       11.04      0.24 o
   4  -5   2      266.18      271.76      2.70 o
   5  -5   2       15.05       14.77      0.38 o
   6  -5   2       84.82       84.22      1.18 o
   7  -5   2        0.01        0.09      0.11 o
   8  -5   2        1.37        0.74      0.19 o
  -6  -4   2       75.66       73.80      1.76 o
  -5  -4   2        0.16        0.21      0.25 o
  -4  -4   2        0.39        0.83      0.12 o
  -3  -4   2       10.88       14.21      0.27 o
  -2  -4   2       98.14       96.42      1.03 o
  -1  -4   2      141.19      137.80      1.61 o
   0  -4   2        0.28        0.53      0.21 o
   1  -4   2        4.55        1.25      0.13 o
   2  -4   2       72.20      106.07      0.99 o
   3  -4   2      480.77      483.55      4.35 o
   4  -4   2       11.99       13.80      0.20 o
   5  -4   2       87.09       81.60      0.93 o
   6  -4   2       39.24       42.57      0.56 o
   7  -4   2       14.96       15.57      0.33 o
   8  -4   2       37.71       36.72      0.72 o
  -7  -3   2       54.37       54.43      1.43 o
  -6  -3   2       17.10       18.35      0.69 o
  -5  -3   2       41.26       39.88      0.81 o
  -4  -3   2        0.37       -0.04      0.07 o
  -3  -3   2       22.27       21.88      0.33 o
  -2  -3   2      193.64      227.05      2.01 o
   0  -3   2       22.97       19.08      0.27 o
   1  -3   2      486.35      448.90      6.17 o
   2  -3   2      388.36      404.94      3.65 o
   3  -3   2      107.09       98.56      0.83 o
   4  -3   2      467.50      480.40      5.70 o
   5  -3   2      154.95      155.94      1.50 o
   6  -3   2       92.71       90.25      1.01 o
   7  -3   2       17.47       18.36      0.38 o
   8  -3   2       16.65       14.34      0.51 o
   9  -3   2        8.59        9.73      0.77 o
  -7  -2   2       49.06       50.16      1.30 o
  -6  -2   2       65.61       61.09      1.11 o
  -5  -2   2       25.00       23.01      0.45 o
  -4  -2   2        3.78        2.24      0.10 o
  -3  -2   2      586.96      601.83      7.36 o
  -2  -2   2       17.04       11.39      0.16 o
   0  -2   2      270.61      252.09      3.26 o
   3  -2   2        0.00        0.18      0.04 o
   4  -2   2       22.47       26.53      0.35 o
   5  -2   2        8.84        7.23      0.17 o
   6  -2   2        7.27        8.06      0.20 o
   7  -2   2        0.30        0.17      0.10 o
   8  -2   2        3.07        3.36      0.31 o
  -8  -1   2        0.71        0.51      0.19 o
  -7  -1   2       12.58       12.34      0.39 o
  -6  -1   2        6.72        6.75      0.26 o
  -5  -1   2      163.09      161.08      3.12 o
  -4  -1   2       80.23       77.97      0.79 o
  -3  -1   2       73.50       90.83      0.98 o
  -2  -1   2       84.98       80.84      0.70 o
   0  -1   2      244.47      217.86      4.93 o
   3  -1   2       61.64       55.77      0.49 o
   4  -1   2       35.40       33.35      0.51 o
   5  -1   2      300.72      291.26      3.54 o
   6  -1   2      188.87      182.72      2.32 o
   7  -1   2      103.26      109.36      1.50 o
   8  -1   2        9.16       10.56      0.42 o
  -8   0   2        6.41        7.79      0.37 o
  -7   0   2        0.07       -0.02      0.13 o
  -6   0   2        4.71        4.57      0.31 o
  -5   0   2      187.38      173.44      2.17 o
  -4   0   2       83.29       80.90      1.06 o
  -2   0   2       52.00       53.22      0.51 o
   0   0   2      106.94      100.91      3.72 o
   2   0   2       22.02       21.93      0.23 o
   3   0   2      538.32      517.25      8.51 o
   4   0   2       42.49       45.55      0.48 o
   5   0   2      226.87      225.31      2.64 o
   6   0   2       19.67       20.12      0.52 o
   7   0   2       30.80       30.96      0.59 o
   8   0   2        1.38        1.54      0.23 o
  -8   1   2        6.43        6.56      0.50 o
  -7   1   2      237.22      232.61      3.48 o
  -6   1   2       27.93       25.87      0.42 o
  -5   1   2       36.86       34.11      0.50 o
  -4   1   2      134.28      146.02      1.79 o
  -3   1   2       52.29       57.50      0.74 o
  -2   1   2      197.88      201.83      4.19 o
  -1   1   2        4.22        2.59      0.05 o
   1   1   2        8.58        8.69      0.20 o
   2   1   2       54.65       51.74      0.71 o
   3   1   2       42.64       49.23      0.47 o
   4   1   2      492.05      512.79      4.39 o
   5   1   2       24.21       24.13      0.36 o
   6   1   2       27.72       26.92      0.62 o
   7   1   2        4.92        5.80      0.28 o
   8   1   2        3.49        3.24      0.30 o
  -9   2   2       20.65       20.35      1.06 o
  -8   2   2       28.73       34.08      1.01 o
  -7   2   2      121.13      112.76      2.29 o
  -6   2   2      307.38      284.41      8.04 o
  -5   2   2        0.38        0.52      0.17 o
  -4   2   2       55.49       47.60      0.71 o
  -3   2   2      416.74      460.63      9.23 o
  -2   2   2        1.34        2.47      0.08 o
  -1   2   2       49.68       57.88      0.70 o
   1   2   2       27.16       32.49      0.48 o
   2   2   2      354.56      346.09      3.79 o
   3   2   2      636.41      615.02      5.68 o
   4   2   2       46.47       41.93      0.50 o
   5   2   2      318.63      317.70      3.48 o
   6   2   2        9.71       10.65      0.39 o
   7   2   2        8.21        7.89      0.42 o
  -9   3   2        0.29        0.36      0.27 o
  -8   3   2       71.82       75.49      1.69 o
  -7   3   2       61.81       57.62      1.17 o
  -6   3   2      204.95      187.44      2.64 o
  -5   3   2      217.12      217.29      3.00 o
  -4   3   2      253.72      290.81      3.95 o
  -3   3   2       33.05       28.93      0.30 o
  -2   3   2      180.86      194.01      2.67 o
  -1   3   2       58.63       73.80      0.80 o
   0   3   2      350.86      346.02      4.26 o
   1   3   2      126.77      106.05      1.23 o
   2   3   2      150.31      139.78      1.45 o
   3   3   2      357.64      351.24      3.44 o
   4   3   2       72.08       78.35      0.91 o
   5   3   2        6.65        6.17      0.36 o
   6   3   2        4.76        4.77      0.36 o
  -9   4   2       27.44       23.28      1.38 o
  -8   4   2       12.15        9.52      0.60 o
  -7   4   2       68.23       62.46      1.29 o
  -6   4   2       97.95       90.95      1.17 o
  -5   4   2       27.55       29.56      0.74 o
  -4   4   2      264.19      262.32      3.38 o
  -3   4   2      332.83      336.71      4.78 o
  -2   4   2       61.55       67.59      0.85 o
  -1   4   2      233.36      234.19      2.56 o
   0   4   2      281.14      287.98      2.85 o
   1   4   2      100.62       92.90      1.03 o
   2   4   2      447.71      463.14      4.54 o
   3   4   2       41.50       42.70      0.54 o
   4   4   2       29.49       28.92      0.59 o
   5   4   2       60.95       61.29      1.21 o
   6   4   2        1.85        1.38      0.26 o
  -9   5   2       43.26       46.21      1.46 o
  -8   5   2        4.55        5.59      0.62 o
  -7   5   2        5.91        6.65      0.24 o
  -6   5   2      128.84      119.42      1.58 o
  -5   5   2       18.72       15.30      0.36 o
  -4   5   2      255.11      265.23      3.54 o
  -3   5   2       34.53       36.64      0.62 o
  -2   5   2      159.63      154.38      1.77 o
  -1   5   2       16.59       13.48      0.26 o
   0   5   2      305.25      303.12      3.03 o
   1   5   2        0.28        0.39      0.09 o
   2   5   2      302.83      291.63      3.28 o
   3   5   2       90.37       91.75      1.34 o
   4   5   2        0.64        0.48      0.18 o
   5   5   2       40.14       40.46      0.96 o
  -8   6   2        7.21        7.40      0.73 o
  -7   6   2        5.98        4.57      0.33 o
  -6   6   2       54.50       56.57      0.79 o
  -5   6   2        2.85        2.63      0.17 o
  -4   6   2        4.63        2.72      0.35 o
  -3   6   2       52.45       47.60      0.75 o
  -2   6   2       29.44       26.17      0.37 o
  -1   6   2      396.87      377.61      3.75 o
   0   6   2        0.37        0.19      0.10 o
   1   6   2        4.77        3.88      0.28 o
   2   6   2        5.24        6.90      0.36 o
   3   6   2       68.00       69.10      1.31 o
   4   6   2       30.84       31.18      0.81 o
  -8   7   2        2.68        2.32      0.23 o
  -7   7   2       59.20       60.68      1.17 o
  -6   7   2        5.43        6.40      0.32 o
  -5   7   2       33.85       35.28      0.67 o
  -4   7   2        0.14       -0.13      0.13 o
  -3   7   2      103.69      104.25      1.68 o
  -2   7   2      105.08      109.43      1.76 o
  -1   7   2       90.80       87.40      1.26 o
   0   7   2       32.48       31.72      0.71 o
   1   7   2       22.70       23.49      0.64 o
   2   7   2       37.87       38.97      1.30 o
   3   7   2        0.91        0.62      0.54 o
  -7   8   2       43.59       46.73      1.33 o
  -6   8   2       13.75       14.22      0.67 o
  -5   8   2       35.09       39.14      0.90 o
  -4   8   2        9.94        9.81      0.73 o
  -3   8   2       36.44       35.67      1.48 o
  -2   8   2        2.28        2.23      0.42 o
  -1   8   2        7.90        6.49      0.65 o
   0   8   2        0.06       -0.18      0.20 o
   1   8   2        0.18       -0.06      0.32 o
  -5   9   2       22.55       21.70      1.16 o
  -4   9   2       38.45       38.76      1.64 o
  -3   9   2       84.40       83.07      2.88 o
  -2   9   2       13.35       12.67      0.95 o
  -1   9   2        5.83        4.11      0.57 o
   1  -9   3        3.19        1.76      0.45 o
   2  -9   3       12.51       13.46      0.94 o
   3  -9   3        0.00       -0.30      0.30 o
   4  -9   3       14.54       16.93      1.03 o
   5  -9   3       29.70       28.90      1.38 o
  -1  -8   3        1.48        1.13      0.47 o
   0  -8   3       27.15       28.26      0.96 o
   1  -8   3       23.67       26.02      0.88 o
   2  -8   3        0.10       -0.23      0.25 o
   3  -8   3       41.42       43.17      1.70 o
   4  -8   3        1.11        0.69      0.32 o
   5  -8   3       39.63       42.53      1.30 o
   6  -8   3       13.27       14.00      0.85 o
   7  -8   3       30.28       31.57      1.05 o
  -3  -7   3      101.63      105.42      3.58 o
  -2  -7   3      130.32      125.21      4.03 o
  -1  -7   3      441.80      414.76      8.14 o
   0  -7   3       31.47       33.98      1.01 o
   1  -7   3      182.98      180.71      3.73 o
   2  -7   3       17.19       15.86      0.48 o
   3  -7   3      205.36      197.44      2.95 o
   4  -7   3        3.46        3.04      0.26 o
   5  -7   3        9.53        9.22      0.44 o
   6  -7   3        0.51        0.35      0.17 o
   7  -7   3        1.23        1.14      0.33 o
  -4  -6   3        0.56       -0.01      0.38 o
  -3  -6   3       24.48       24.24      1.21 o
  -2  -6   3        5.75        5.24      0.44 o
  -1  -6   3       68.49       70.12      1.29 o
   0  -6   3      318.56      319.94      3.26 o
   1  -6   3       49.45       47.55      0.65 o
   2  -6   3      237.55      236.97      2.25 o
   3  -6   3       10.73       10.18      0.23 o
   4  -6   3       41.97       41.58      0.68 o
   5  -6   3       43.39       45.36      0.85 o
   6  -6   3       30.02       28.20      0.56 o
   7  -6   3        0.10        0.19      0.15 o
   8  -6   3        2.46        1.94      0.29 o
  -5  -5   3        0.82        0.12      0.32 o
  -4  -5   3        1.38        1.16      0.34 o
  -3  -5   3        1.09        0.90      0.13 o
  -2  -5   3       25.54       28.60      0.40 o
  -1  -5   3      961.91      931.86      9.69 o
   0  -5   3      268.49      263.89      2.69 o
   1  -5   3      313.73      323.67      3.25 o
   2  -5   3      193.70      187.60      1.69 o
   3  -5   3      211.45      209.01      1.97 o
   4  -5   3       34.52       34.55      0.51 o
   5  -5   3      490.14      499.34      6.91 o
   6  -5   3       54.63       54.99      0.78 o
   7  -5   3       20.61       22.58      0.55 o
   8  -5   3        3.93        3.98      0.35 o
  -6  -4   3       41.32       39.95      1.66 o
  -5  -4   3        4.95        6.27      0.41 o
  -4  -4   3       61.59       70.66      0.94 o
  -3  -4   3       28.22       25.43      0.39 o
  -2  -4   3      176.59      197.39      1.88 o
  -1  -4   3      130.00      128.80      1.28 o
   0  -4   3       49.64       54.68      0.66 o
   1  -4   3       11.93        9.17      0.19 o
   2  -4   3      231.98      238.14      2.21 o
   3  -4   3      220.71      220.88      1.80 o
   4  -4   3       61.75       67.89      0.70 o
   5  -4   3      117.08      116.44      1.20 o
   6  -4   3       55.25       55.08      0.70 o
   7  -4   3       13.92       14.42      0.33 o
   8  -4   3       26.25       26.55      0.68 o
  -7  -3   3       61.24       65.94      1.63 o
  -6  -3   3        0.01       -0.20      0.20 o
  -5  -3   3       19.15       21.92      0.47 o
  -4  -3   3        0.17        1.01      0.09 o
  -3  -3   3       67.26       62.95      0.73 o
  -2  -3   3        1.79        0.95      0.07 o
  -1  -3   3       17.15       15.21      0.33 o
   0  -3   3      281.95      313.48      3.09 o
   1  -3   3       17.27       22.94      0.50 o
   2  -3   3      262.32      269.17      2.20 o
   3  -3   3        4.27        4.01      0.09 o
   4  -3   3      423.43      428.82      4.05 o
   5  -3   3      210.50      209.19      2.21 o
   6  -3   3        2.46        2.61      0.12 o
   7  -3   3       40.27       39.42      0.56 o
   8  -3   3       23.12       24.07      0.61 o
  -7  -2   3       89.43       96.38      2.13 o
  -6  -2   3      195.13      195.94      2.53 o
  -5  -2   3        2.09        1.46      0.13 o
  -4  -2   3      192.63      203.23      2.20 o
  -3  -2   3       90.80       96.77      1.28 o
   0  -2   3      103.90       80.93      1.11 o
   2  -2   3      123.17      117.09      0.98 o
   3  -2   3      265.75      278.23      2.59 o
   4  -2   3      215.06      212.75      1.76 o
   5  -2   3      327.55      307.45      2.72 o
   6  -2   3       93.18       92.48      1.06 o
   7  -2   3       18.78       17.55      0.39 o
   8  -2   3       10.10       10.18      0.52 o
  -8  -1   3       27.35       29.62      1.20 o
  -7  -1   3        6.28        4.87      0.27 o
  -6  -1   3        8.56        7.34      0.24 o
  -5  -1   3      193.50      187.60      2.97 o
  -4  -1   3      118.56      131.44      1.17 o
  -3  -1   3      281.70      277.59      2.87 o
  -2  -1   3       63.26       66.11      0.69 o
  -1  -1   3        0.05        0.45      0.05 o
   0  -1   3      322.58      318.45      5.10 o
   4  -1   3       13.97       12.76      0.19 o
   5  -1   3        0.02       -0.03      0.07 o
   6  -1   3       18.80       17.64      0.33 o
   7  -1   3       24.90       26.38      0.55 o
   8  -1   3        0.06       -0.14      0.17 o
  -8   0   3        5.76        4.28      0.42 o
  -7   0   3       39.53       39.50      0.75 o
  -6   0   3      214.71      209.70      3.23 o
  -5   0   3      185.15      179.70      2.57 o
  -4   0   3       32.56       26.98      0.48 o
  -3   0   3        9.34        5.18      0.14 o
  -2   0   3      104.75       95.79      0.85 o
   2   0   3      126.11      108.55      1.13 o
   3   0   3      137.75      137.33      1.24 o
   4   0   3      239.27      237.34      1.97 o
   5   0   3      228.58      226.49      3.32 o
   6   0   3        2.80        2.13      0.16 o
   7   0   3       24.49       26.01      0.55 o
   8   0   3        0.59        0.19      0.20 o
  -8   1   3        0.04       -0.44      0.44 o
  -7   1   3       79.78       81.61      1.62 o
  -6   1   3       13.28       11.34      0.26 o
  -5   1   3        4.92        5.70      0.25 o
  -4   1   3        7.44        9.27      0.20 o
  -3   1   3      239.33      282.71      3.37 o
  -2   1   3        3.85        4.93      0.09 o
  -1   1   3        3.82        2.53      0.06 o
   0   1   3       44.40       37.48      0.41 o
   4   1   3      302.10      302.62      2.65 o
   5   1   3      144.85      146.91      1.69 o
   6   1   3        9.62        9.73      0.32 o
   7   1   3       25.87       27.09      0.72 o
  -9   2   3        0.72        1.18      0.42 o
  -8   2   3       46.68       46.15      1.23 o
  -7   2   3        1.05        0.94      0.41 o
  -6   2   3       79.28       79.48      1.17 o
  -5   2   3        0.05        0.26      0.09 o
  -4   2   3        8.51       10.15      0.22 o
  -3   2   3      380.22      394.37     10.14 o
  -2   2   3       22.20       21.51      0.37 o
   0   2   3      284.37      288.05      2.94 o
   1   2   3      125.70      112.34      1.32 o
   2   2   3        7.34        8.91      0.24 o
   3   2   3      632.36      644.25      7.25 o
   4   2   3        6.03        5.27      0.18 o
   5   2   3       19.69       17.12      0.36 o
   6   2   3        0.01       -0.14      0.16 o
   7   2   3       23.18       23.95      0.70 o
  -8   3   3       28.94       26.13      1.69 o
  -7   3   3      249.08      237.39      3.64 o
  -6   3   3      126.49      120.05      2.49 o
  -5   3   3      196.88      202.12      3.54 o
  -4   3   3       76.81       71.03      1.36 o
  -3   3   3      114.25      105.62      1.10 o
  -2   3   3       10.88       19.91      0.26 o
  -1   3   3      351.64      354.31      5.80 o
   0   3   3      232.76      249.89      2.73 o
   1   3   3       20.88       20.47      0.38 o
   2   3   3       39.19       36.40      0.48 o
   3   3   3      122.69      136.06      1.44 o
   4   3   3      172.01      168.59      1.78 o
   5   3   3       11.84       13.70      0.49 o
   6   3   3       21.06       22.32      0.67 o
  -8   4   3        3.24        3.76      0.43 o
  -7   4   3       60.69       59.20      1.40 o
  -6   4   3      107.87      110.68      1.91 o
  -5   4   3        7.08        7.58      0.16 o
  -4   4   3      379.24      391.50      4.03 o
  -3   4   3       52.18       51.93      0.89 o
  -2   4   3       55.16       51.18      1.05 o
  -1   4   3        4.75        8.05      0.18 o
   0   4   3       11.75       17.36      0.31 o
   1   4   3       48.55       49.45      0.62 o
   2   4   3      383.39      366.45      3.77 o
   3   4   3        2.41        3.22      0.16 o
   4   4   3       24.81       22.97      0.62 o
   5   4   3       32.49       32.90      0.82 o
   6   4   3        1.25        1.53      0.27 o
  -8   5   3       20.89       20.44      1.24 o
  -7   5   3       22.12       18.98      0.43 o
  -6   5   3       71.65       70.48      1.19 o
  -5   5   3      297.04      288.41      4.25 o
  -4   5   3      568.13      569.21      5.64 o
  -3   5   3      100.54      100.98      1.54 o
  -2   5   3       59.34       67.62      0.98 o
  -1   5   3      195.03      209.65      2.35 o
   0   5   3       42.77       40.51      0.54 o
   1   5   3       85.89       91.09      1.05 o
   2   5   3      297.43      291.76      3.72 o
   3   5   3        0.16       -0.07      0.16 o
   4   5   3        0.89        0.79      0.20 o
   5   5   3        9.71        8.95      0.47 o
  -8   6   3        2.12        1.01      0.15 o
  -7   6   3       20.49       20.47      0.51 o
  -6   6   3        0.14        0.07      0.10 o
  -5   6   3        8.19        7.68      0.28 o
  -4   6   3        0.03        0.11      0.31 o
  -3   6   3      115.54      121.21      1.60 o
  -2   6   3      148.45      140.69      1.68 o
  -1   6   3      120.25      113.16      1.24 o
   0   6   3        2.77        2.46      0.14 o
   1   6   3      109.28      104.70      1.75 o
   2   6   3       90.79       94.11      1.98 o
   3   6   3       27.29       26.84      0.72 o
   4   6   3       70.46       75.23      1.46 o
  -8   7   3       11.50       12.56      0.60 o
  -7   7   3       26.09       29.46      0.94 o
  -6   7   3        0.19        0.01      0.19 o
  -5   7   3        0.48        1.54      0.20 o
  -4   7   3       28.55       25.22      0.82 o
  -3   7   3       11.93       10.14      0.39 o
  -2   7   3      175.21      167.90      3.80 o
  -1   7   3        0.42        0.70      0.36 o
   0   7   3       15.24       15.99      0.48 o
   1   7   3        0.01       -0.08      0.16 o
   2   7   3       83.78       83.59      1.87 o
   3   7   3       12.94       12.79      0.69 o
  -7   8   3        7.78        8.48      0.56 o
  -6   8   3       32.88       33.41      1.08 o
  -5   8   3       31.56       33.03      1.05 o
  -4   8   3       56.02       53.41      1.95 o
  -3   8   3       33.69       33.19      1.43 o
  -2   8   3        2.74        1.85      0.40 o
  -1   8   3       31.14       31.27      1.39 o
   0   8   3        0.01       -0.19      0.19 o
   1   8   3       13.55       13.17      0.95 o
  -5   9   3       26.75       28.87      1.38 o
  -4   9   3       19.55       18.16      1.10 o
  -3   9   3       78.17       84.96      2.95 o
  -2   9   3        0.21        0.24      0.35 o
  -1   9   3        2.55        2.73      0.51 o
   1  -9   4        7.53        7.21      0.74 o
   2  -9   4        2.21        7.05      0.73 o
   3  -9   4       22.39       23.25      1.22 o
   4  -9   4        2.00        1.85      0.43 o
   5  -9   4       61.22       59.45      2.23 o
  -1  -8   4       67.89       65.92      2.48 o
   0  -8   4        0.01       -0.21      0.21 o
   1  -8   4       30.20       30.89      0.98 o
   2  -8   4        0.64        0.37      0.29 o
   3  -8   4       30.29       28.53      1.27 o
   4  -8   4       36.36       36.81      1.53 o
   5  -8   4       24.56       24.13      0.83 o
   6  -8   4       31.82       34.76      1.47 o
  -3  -7   4       54.45       58.17      2.32 o
  -2  -7   4        1.35        0.92      0.49 o
  -1  -7   4       34.43       37.61      1.12 o
   0  -7   4        0.76        0.22      0.22 o
   1  -7   4       14.65       12.55      0.56 o
   2  -7   4       79.78       77.42      1.39 o
   3  -7   4      110.94      107.67      1.55 o
   4  -7   4       30.24       30.33      0.89 o
   5  -7   4       17.40       18.55      0.64 o
   6  -7   4        0.85        0.46      0.29 o
   7  -7   4       55.02       58.02      1.52 o
  -4  -6   4       52.61       53.43      2.13 o
  -3  -6   4        7.62        8.24      0.75 o
  -2  -6   4       99.53       98.93      2.11 o
  -1  -6   4       11.90        8.25      0.37 o
   0  -6   4       24.92       25.52      0.45 o
   1  -6   4       17.15       16.85      0.34 o
   2  -6   4      335.01      334.07      3.18 o
   3  -6   4       21.69       22.66      0.37 o
   4  -6   4      108.78      105.39      1.43 o
   5  -6   4      171.12      175.23      2.63 o
   6  -6   4        2.31        2.45      0.19 o
   7  -6   4       38.46       35.84      1.05 o
   8  -6   4        2.11        2.05      0.52 o
  -5  -5   4        9.99        9.98      0.81 o
  -4  -5   4       34.98       35.29      1.49 o
  -3  -5   4       12.19       12.77      0.58 o
  -2  -5   4        1.37        1.82      0.13 o
  -1  -5   4      276.75      270.62      2.77 o
   0  -5   4      221.69      223.75      2.17 o
   1  -5   4      315.35      305.06      3.08 o
   2  -5   4      125.60      130.46      1.40 o
   3  -5   4      331.86      336.56      3.59 o
   4  -5   4       38.29       39.47      0.67 o
   5  -5   4      167.53      168.76      2.19 o
   6  -5   4       21.43       22.53      0.43 o
   7  -5   4        1.04        1.13      0.16 o
   8  -5   4        4.62        4.30      0.33 o
  -6  -4   4        1.21       -0.08      0.38 o
  -5  -4   4       22.93       24.72      0.80 o
  -4  -4   4        8.30        8.79      0.35 o
  -3  -4   4        3.25        4.89      0.19 o
  -2  -4   4       50.07       49.42      0.63 o
  -1  -4   4       19.85       20.81      0.35 o
   0  -4   4       22.16       19.92      0.30 o
   1  -4   4      173.30      165.45      2.01 o
   2  -4   4      212.60      220.44      2.23 o
   3  -4   4        3.83        4.65      0.13 o
   4  -4   4      806.13      784.16     12.61 o
   5  -4   4      169.60      167.42      1.80 o
   6  -4   4       21.97       22.52      0.37 o
   7  -4   4        2.01        1.21      0.15 o
   8  -4   4       13.35       14.45      0.51 o
  -7  -3   4        6.64        6.48      0.73 o
  -6  -3   4       25.21       25.97      1.19 o
  -5  -3   4        9.38       11.73      0.39 o
  -4  -3   4      168.77      163.26      1.83 o
  -3  -3   4        0.00        0.03      0.07 o
  -2  -3   4       55.92       53.82      0.61 o
  -1  -3   4       26.91       32.84      0.50 o
   0  -3   4      113.88      116.92      1.10 o
   1  -3   4      117.76      121.61      1.18 o
   3  -3   4      399.95      427.78      3.88 o
   4  -3   4      339.91      338.05      3.16 o
   5  -3   4      343.48      356.49      4.60 o
   6  -3   4       40.65       44.26      0.64 o
   7  -3   4       59.56       62.00      0.98 o
   8  -3   4       28.80       28.41      0.88 o
  -7  -2   4        1.84        0.61      0.36 o
  -6  -2   4       62.86       62.98      1.10 o
  -5  -2   4        0.01        0.13      0.11 o
  -4  -2   4      157.16      162.96      1.84 o
  -3  -2   4      319.42      341.73      3.78 o
  -2  -2   4      391.13      418.23      5.16 o
  -1  -2   4       10.18       14.05      0.19 o
   0  -2   4       24.20       25.21      0.28 o
   1  -2   4      145.77      176.19      1.93 o
   2  -2   4       69.21       76.15      0.74 o
   3  -2   4      200.87      204.10      1.90 o
   4  -2   4        8.06        6.18      0.14 o
   5  -2   4       53.00       47.86      0.56 o
   6  -2   4       13.56       11.68      0.25 o
   7  -2   4        6.72        7.77      0.28 o
   8  -2   4       41.03       44.14      0.96 o
  -8  -1   4       72.64       74.11      2.41 o
  -7  -1   4       25.62       27.11      0.71 o
  -6  -1   4       17.17       18.13      0.39 o
  -5  -1   4       70.86       70.06      1.01 o
  -4  -1   4      167.57      168.18      1.58 o
  -3  -1   4      311.12      294.52      2.55 o
  -2  -1   4        6.22        5.82      0.13 o
  -1  -1   4       47.84       43.04      0.39 o
   0  -1   4       27.03       35.12      0.34 o
   1  -1   4        1.64        0.67      0.05 o
   3  -1   4       70.11       74.42      0.67 o
   4  -1   4      325.40      306.69      2.90 o
   5  -1   4      106.20      107.46      1.33 o
   6  -1   4       71.68       69.51      1.02 o
   7  -1   4       14.73       15.12      0.40 o
   8  -1   4       42.64       44.07      0.99 o
  -8   0   4        0.24        0.08      0.21 o
  -7   0   4       31.61       31.75      0.65 o
  -6   0   4      248.90      247.90      3.20 o
  -5   0   4      187.29      181.19      3.05 o
  -4   0   4      357.82      377.38      5.20 o
  -3   0   4       23.66       25.20      0.27 o
  -2   0   4       57.61       55.28      0.55 o
  -1   0   4      340.93      397.67      8.96 o
   3   0   4       63.09       63.22      0.67 o
   4   0   4      116.98      113.35      1.15 o
   5   0   4       55.38       54.41      0.73 o
   6   0   4       81.69       81.24      1.19 o
   7   0   4        1.35        0.99      0.17 o
   8   0   4        4.01        3.56      0.31 o
  -8   1   4       34.79       34.04      1.66 o
  -7   1   4        5.57        5.18      0.29 o
  -6   1   4      189.35      191.70      2.73 o
  -5   1   4        7.23        6.13      0.19 o
  -4   1   4       29.32       27.37      0.54 o
  -3   1   4      103.63       91.74      0.86 o
  -2   1   4       36.54       54.27      0.65 o
   0   1   4      184.40      184.20      1.81 o
   1   1   4        2.24        0.22      0.05 o
   2   1   4      114.77      115.94      1.14 o
   3   1   4      174.74      171.59      1.87 o
   4   1   4       16.14       15.76      0.33 o
   5   1   4      113.93      105.02      1.27 o
   6   1   4        0.00       -0.04      0.13 o
   7   1   4        7.40        7.64      0.42 o
  -8   2   4       19.12       16.75      1.12 o
  -7   2   4       48.16       46.42      0.99 o
  -6   2   4        1.92        1.69      0.12 o
  -5   2   4       81.99       77.67      1.17 o
  -4   2   4        1.92        7.04      0.20 o
  -3   2   4      390.57      401.41      6.81 o
  -2   2   4       10.65        9.43      0.16 o
  -1   2   4       56.23       41.62      0.47 o
   0   2   4       36.21       35.67      0.47 o
   3   2   4      292.73      272.48      2.98 o
   4   2   4      123.40      119.80      1.44 o
   5   2   4       15.65       16.66      0.36 o
   6   2   4       40.43       39.13      0.91 o
   7   2   4        0.28        0.13      0.20 o
  -8   3   4       11.22        9.51      0.54 o
  -7   3   4       78.97       73.78      2.69 o
  -6   3   4        0.01        0.03      0.10 o
  -5   3   4       27.93       28.71      0.68 o
  -4   3   4       11.88       13.21      0.26 o
  -3   3   4       25.14       24.41      0.32 o
  -2   3   4      202.67      232.63      2.02 o
  -1   3   4       20.99       22.54      0.33 o
   0   3   4       87.65      106.63      1.24 o
   1   3   4        6.81        7.94      0.39 o
   2   3   4      131.14      134.28      1.57 o
   3   3   4       62.44       61.29      0.75 o
   4   3   4      125.64      124.31      1.39 o
   5   3   4       34.87       32.00      0.78 o
   6   3   4        5.62        5.47      0.39 o
  -8   4   4       25.20       23.11      1.35 o
  -7   4   4        8.73        7.15      0.41 o
  -6   4   4       12.92       14.33      0.54 o
  -5   4   4        3.58        3.34      0.13 o
  -4   4   4      385.04      380.50      3.78 o
  -3   4   4      443.01      446.22      4.44 o
  -2   4   4      368.02      386.78      4.77 o
  -1   4   4      101.56       96.17      1.31 o
   0   4   4        0.66        1.43      0.09 o
   1   4   4       53.97       55.96      0.76 o
   2   4   4        9.57       10.51      0.30 o
   3   4   4       98.21       94.65      1.19 o
   4   4   4        4.58        3.38      0.37 o
   5   4   4       42.60       44.04      1.00 o
  -8   5   4        6.53        7.80      0.85 o
  -7   5   4        4.17        3.79      0.26 o
  -6   5   4       16.12       15.96      0.41 o
  -5   5   4      165.71      161.14      2.49 o
  -4   5   4      394.12      406.60      5.18 o
  -3   5   4      248.09      244.18      3.97 o
  -2   5   4        7.63        8.40      0.24 o
  -1   5   4        7.42        7.60      0.20 o
   0   5   4        0.75        0.54      0.09 o
   1   5   4      164.42      159.72      1.71 o
   2   5   4       49.00       48.63      0.83 o
   3   5   4        0.07       -0.15      0.15 o
   4   5   4       10.07       10.08      0.45 o
   5   5   4        3.03        2.38      0.29 o
  -8   6   4        1.24        0.97      0.21 o
  -7   6   4        4.47        4.60      0.46 o
  -6   6   4        8.67        7.91      0.32 o
  -5   6   4      121.12      118.99      1.95 o
  -4   6   4       91.34       85.22      1.22 o
  -3   6   4       20.50       20.38      0.50 o
  -2   6   4      159.51      157.51      2.10 o
  -1   6   4       39.00       37.79      0.53 o
   0   6   4       71.56       71.19      1.08 o
   1   6   4       34.86       33.94      0.76 o
   2   6   4       17.92       17.77      0.68 o
   3   6   4        3.29        3.54      0.38 o
   4   6   4       28.70       30.29      0.83 o
  -7   7   4       13.36       13.20      0.61 o
  -6   7   4       40.07       38.90      1.12 o
  -5   7   4        1.13        1.31      0.28 o
  -4   7   4      258.12      256.32      3.92 o
  -3   7   4      160.30      157.59      4.60 o
  -2   7   4       80.13       82.32      2.93 o
  -1   7   4        4.24        4.76      0.48 o
   0   7   4       21.82       21.98      0.57 o
   1   7   4       21.60       23.59      0.64 o
   2   7   4       54.29       55.96      1.40 o
  -6   8   4       39.40       41.10      1.22 o
  -5   8   4        0.72        1.17      0.29 o
  -4   8   4        0.74        2.07      0.59 o
  -3   8   4       18.81       17.67      1.01 o
  -2   8   4        3.46        1.93      0.42 o
  -1   8   4        7.11        7.80      0.72 o
   0   8   4        0.12       -0.28      0.28 o
   1   8   4       10.76       10.81      0.94 o
  -4   9   4       43.02       37.08      1.64 o
  -3   9   4        0.34        0.44      0.40 o
  -2   9   4       23.56       23.13      1.27 o
   2  -9   5        2.88        1.90      0.44 o
   3  -9   5       34.92       36.92      1.63 o
   4  -9   5        8.68       10.97      0.91 o
  -1  -8   5       43.68       49.68      2.05 o
   0  -8   5       10.61        9.59      0.55 o
   1  -8   5       50.25       49.97      1.91 o
   2  -8   5       19.75       18.82      1.04 o
   3  -8   5        2.91        2.24      0.43 o
   4  -8   5      210.09      205.48      4.27 o
   5  -8   5        5.08        4.20      0.40 o
   6  -8   5       26.77       30.49      1.38 o
  -3  -7   5        6.53        4.54      0.68 o
  -2  -7   5      152.89      141.13      4.47 o
  -1  -7   5        0.43        0.27      0.32 o
   0  -7   5       66.07       65.77      1.62 o
   1  -7   5        0.05        0.00      0.18 o
   2  -7   5      216.08      214.36      3.37 o
   3  -7   5        0.08        0.36      0.16 o
   4  -7   5      128.55      128.60      2.58 o
   5  -7   5        6.87        6.63      0.42 o
   6  -7   5        0.10        0.10      0.27 o
   7  -7   5       17.73       19.56      0.79 o
  -4  -6   5       48.95       48.31      1.99 o
  -3  -6   5        6.01        4.51      0.62 o
  -2  -6   5        0.23       -0.15      0.28 o
  -1  -6   5        4.15        3.87      0.27 o
   0  -6   5       63.03       62.89      1.02 o
   1  -6   5      215.31      220.39      2.32 o
   2  -6   5       83.55       83.72      1.02 o
   3  -6   5      108.76      111.43      1.58 o
   4  -6   5       21.26       20.19      0.45 o
   5  -6   5        0.23        0.44      0.15 o
   6  -6   5       46.67       48.14      0.99 o
   7  -6   5       47.31       47.94      1.29 o
  -5  -5   5       54.68       59.17      2.26 o
  -4  -5   5        0.83        0.59      0.32 o
  -3  -5   5       47.09       50.76      1.90 o
  -2  -5   5       63.97       60.22      1.56 o
  -1  -5   5       15.86       15.62      0.32 o
   0  -5   5        7.15        7.26      0.21 o
   1  -5   5      113.09      115.74      1.14 o
   2  -5   5       76.40       72.13      0.86 o
   3  -5   5      139.26      131.15      1.40 o
   4  -5   5      565.26      580.73      5.61 o
   5  -5   5        1.73        1.90      0.14 o
   6  -5   5       52.73       54.57      0.80 o
   7  -5   5        0.38        0.10      0.14 o
   8  -5   5        7.14        7.09      0.62 o
  -6  -4   5        8.18        7.99      0.78 o
  -5  -4   5      123.90      120.31      2.48 o
  -4  -4   5       39.14       41.56      0.94 o
  -3  -4   5        0.42        0.09      0.08 o
  -2  -4   5       23.86       23.50      0.61 o
  -1  -4   5       17.75       19.53      0.34 o
   0  -4   5       35.51       39.13      0.49 o
   1  -4   5      212.71      216.93      2.07 o
   2  -4   5      156.02      148.89      1.35 o
   3  -4   5       70.89       75.38      0.85 o
   4  -4   5      267.41      267.21      2.48 o
   5  -4   5       27.57       28.07      0.38 o
   6  -4   5       30.64       29.77      0.56 o
   7  -4   5       31.79       33.64      0.66 o
   8  -4   5        0.08        0.06      0.19 o
  -6  -3   5       88.35       92.81      3.01 o
  -5  -3   5       11.98       11.25      0.39 o
  -4  -3   5       75.91       74.55      1.07 o
  -3  -3   5       57.85       55.10      0.81 o
  -2  -3   5       42.47       42.39      0.47 o
  -1  -3   5      202.67      211.96      2.45 o
   0  -3   5      355.59      342.44      3.19 o
   1  -3   5        6.34        6.43      0.13 o
   2  -3   5      120.76      125.42      1.21 o
   3  -3   5      224.49      218.59      1.93 o
   4  -3   5      136.74      137.56      1.46 o
   5  -3   5       94.78       95.12      1.06 o
   6  -3   5        0.17       -0.02      0.11 o
   7  -3   5       23.70       23.68      0.52 o
   8  -3   5        5.59        4.96      0.42 o
  -7  -2   5       48.72       49.23      1.82 o
  -6  -2   5        3.92        3.41      0.28 o
  -5  -2   5      120.17      113.05      1.76 o
  -4  -2   5        0.75        1.11      0.12 o
  -3  -2   5      252.01      260.13      2.62 o
  -2  -2   5       96.00       95.82      0.86 o
  -1  -2   5      203.13      200.08      1.79 o
   0  -2   5      175.82      194.61      1.96 o
   2  -2   5      396.53      426.80      3.82 o
   3  -2   5      271.10      275.99      2.99 o
   4  -2   5      133.46      127.42      1.28 o
   5  -2   5        0.05        0.11      0.09 o
   6  -2   5       60.13       56.84      0.72 o
   7  -2   5        7.91        7.78      0.30 o
   8  -2   5       42.79       43.87      0.98 o
  -7  -1   5        0.74        0.37      0.16 o
  -6  -1   5        0.25        0.22      0.11 o
  -5  -1   5       17.46       16.54      0.36 o
  -4  -1   5      346.08      341.94      3.16 o
  -3  -1   5       98.94      102.68      0.96 o
  -2  -1   5      449.52      451.50      3.86 o
  -1  -1   5      336.63      392.31      3.60 o
   0  -1   5      168.56      150.66      1.44 o
   1  -1   5        4.85        1.34      0.12 o
   3  -1   5       97.08      103.53      0.98 o
   4  -1   5       54.74       54.67      0.57 o
   5  -1   5       24.64       20.42      0.32 o
   6  -1   5       42.08       45.43      0.67 o
   7  -1   5       77.56       77.36      1.18 o
   8  -1   5       25.37       27.49      0.76 o
  -8   0   5        6.17        5.64      0.49 o
  -7   0   5        1.76        1.89      0.19 o
  -6   0   5       31.45       32.77      0.55 o
  -5   0   5       11.08       11.31      0.33 o
  -4   0   5      473.51      460.40      7.96 o
  -3   0   5       71.59       87.81      0.82 o
  -2   0   5      484.27      509.16      8.77 o
   0   0   5       86.78       78.24      0.75 o
   1   0   5      144.01      159.91      1.85 o
   2   0   5        1.35        2.68      0.11 o
   3   0   5       12.45       12.29      0.21 o
   4   0   5        4.24        4.43      0.14 o
   5   0   5      122.05      124.97      1.33 o
   6   0   5        2.45        2.73      0.17 o
   7   0   5       20.42       21.05      0.75 o
  -8   1   5       11.99       12.21      0.98 o
  -7   1   5        7.11        7.83      0.40 o
  -6   1   5      183.60      176.61      2.56 o
  -5   1   5       14.68       11.25      0.23 o
  -4   1   5      205.95      207.84      3.14 o
  -3   1   5       28.54       26.55      0.32 o
  -1   1   5        0.51        0.00      0.07 o
   0   1   5       16.20       12.29      0.20 o
   1   1   5        4.56        5.36      0.18 o
   2   1   5       91.13       91.66      1.10 o
   3   1   5       25.82       25.04      0.48 o
   4   1   5      191.14      185.81      2.10 o
   5   1   5       81.02       86.14      1.10 o
   6   1   5       33.98       35.26      0.83 o
   7   1   5        0.09        0.16      0.19 o
  -8   2   5        1.71        1.48      0.49 o
  -7   2   5       52.90       53.64      1.16 o
  -6   2   5       14.01       13.21      0.59 o
  -5   2   5      422.53      393.02      6.28 o
  -4   2   5      242.63      243.87      4.97 o
  -3   2   5       60.19       60.51      0.65 o
  -1   2   5      162.52      206.50      1.81 o
   0   2   5       19.80       15.32      0.25 o
   1   2   5      105.80       98.84      1.17 o
   2   2   5        3.45        1.93      0.12 o
   3   2   5       39.38       43.61      0.56 o
   4   2   5      161.79      152.63      1.61 o
   5   2   5       21.56       22.19      0.49 o
   6   2   5       47.25       47.66      1.06 o
  -8   3   5       29.64       30.01      1.57 o
  -7   3   5       21.20       16.88      1.10 o
  -6   3   5      106.27       99.67      1.92 o
  -5   3   5      139.96      123.11      2.22 o
  -4   3   5      868.70      853.92     21.73 o
  -3   3   5       43.15       40.23      0.49 o
  -2   3   5       91.12       86.57      1.00 o
  -1   3   5       31.81       31.31      0.41 o
   0   3   5        0.03        0.07      0.06 o
   1   3   5        0.63        0.09      0.07 o
   2   3   5       52.30       44.30      1.34 o
   3   3   5       41.87       42.96      0.64 o
   4   3   5       28.20       28.38      0.58 o
   5   3   5       26.61       26.07      0.70 o
   6   3   5        0.39        0.53      0.22 o
  -8   4   5       11.88       10.50      0.94 o
  -7   4   5        0.02        0.15      0.33 o
  -6   4   5        0.01        0.01      0.17 o
  -5   4   5       56.09       54.06      1.59 o
  -4   4   5        8.60        7.98      0.47 o
  -3   4   5      636.10      646.49     10.24 o
  -2   4   5       10.92        9.31      0.20 o
  -1   4   5        5.55        3.47      0.17 o
   0   4   5        0.15        0.25      0.07 o
   1   4   5       99.36       99.72      1.75 o
   2   4   5       24.67       24.28      0.50 o
   3   4   5      181.80      184.63      2.79 o
   4   4   5        3.25        3.09      0.27 o
   5   4   5        0.12       -0.14      0.18 o
  -8   5   5        0.44        0.47      0.44 o
  -7   5   5        4.40        3.08      0.45 o
  -6   5   5        5.38        3.96      0.23 o
  -5   5   5      187.22      170.52      2.65 o
  -4   5   5      215.47      210.22      2.35 o
  -3   5   5       40.27       41.03      0.60 o
  -2   5   5       65.55       64.62      0.96 o
  -1   5   5       15.38       14.93      0.36 o
   0   5   5      104.66      103.18      1.27 o
   1   5   5       51.46       50.48      0.83 o
   2   5   5       96.82       96.98      1.72 o
   3   5   5        2.18        3.07      0.33 o
   4   5   5       26.78       26.66      0.74 o
  -8   6   5        2.14        2.10      0.26 o
  -7   6   5        1.39        0.90      0.22 o
  -6   6   5       19.77       21.19      0.73 o
  -5   6   5       95.69       94.99      1.62 o
  -4   6   5       35.06       38.51      0.68 o
  -3   6   5       49.44       44.02      0.87 o
  -2   6   5       19.36       20.19      0.45 o
  -1   6   5      135.44      129.64      1.81 o
   0   6   5      137.89      133.59      2.14 o
   1   6   5        2.40        2.33      0.38 o
   2   6   5        4.25        3.97      0.36 o
   3   6   5       26.47       25.84      1.18 o
  -7   7   5        0.09       -0.01      0.22 o
  -6   7   5       44.74       52.20      1.39 o
  -5   7   5       13.58       11.41      0.51 o
  -4   7   5       17.16       21.98      0.51 o
  -3   7   5       22.78       20.25      1.03 o
  -2   7   5        4.32        4.61      0.39 o
  -1   7   5       41.90       42.91      1.17 o
   0   7   5        0.42        0.13      0.25 o
   1   7   5       35.00       36.90      0.85 o
   2   7   5       23.17       23.53      0.87 o
  -6   8   5        5.56        5.13      0.47 o
  -5   8   5       48.44       46.59      1.33 o
  -4   8   5       11.44       10.57      0.60 o
  -3   8   5       13.34       13.21      0.89 o
  -2   8   5        2.55        2.55      0.46 o
  -1   8   5        2.42        2.75      0.49 o
   0   8   5       19.47       24.29      1.28 o
  -1  -8   6       10.63        9.79      0.93 o
   0  -8   6        5.69        6.88      0.50 o
   1  -8   6       41.47       38.08      1.59 o
   2  -8   6       30.33       30.80      1.39 o
   3  -8   6        2.56        2.85      0.47 o
   4  -8   6       57.73       57.89      1.52 o
   5  -8   6        4.53        5.47      0.65 o
   6  -8   6        5.29        5.04      0.63 o
  -2  -7   6       87.91       93.31      3.24 o
  -1  -7   6        8.82        9.01      0.80 o
   0  -7   6      101.06      102.60      2.33 o
   1  -7   6        0.47        0.51      0.20 o
   2  -7   6       46.83       46.15      1.75 o
   3  -7   6      139.45      140.67      2.34 o
   4  -7   6        0.11        0.16      0.31 o
   5  -7   6        0.08       -0.10      0.26 o
   6  -7   6        3.92        3.74      0.52 o
   7  -7   6        0.36        0.51      0.27 o
  -4  -6   6        0.10       -0.19      0.37 o
  -3  -6   6       33.11       32.84      1.51 o
  -2  -6   6        4.55        3.35      0.50 o
  -1  -6   6        9.56        9.04      0.48 o
   0  -6   6       88.28       84.66      1.92 o
   1  -6   6      465.41      451.09      6.73 o
   2  -6   6       59.21       59.87      0.88 o
   3  -6   6      284.87      289.95      3.59 o
   4  -6   6       90.86       90.76      1.50 o
   5  -6   6        4.87        4.39      0.35 o
   6  -6   6      107.55      107.37      1.85 o
   7  -6   6       20.20       19.83      0.64 o
  -5  -5   6       33.46       34.69      1.60 o
  -4  -5   6       18.43       17.99      1.05 o
  -3  -5   6        9.95        9.75      0.74 o
  -2  -5   6       90.13       89.56      1.33 o
  -1  -5   6       74.63       76.07      0.96 o
   0  -5   6      230.12      227.61      2.22 o
   1  -5   6       67.84       63.03      0.69 o
   2  -5   6      225.63      230.51      2.42 o
   3  -5   6        0.12        0.37      0.08 o
   4  -5   6       61.21       59.67      0.74 o
   5  -5   6        2.43        1.54      0.13 o
   6  -5   6      131.91      138.19      1.95 o
   7  -5   6        0.47        0.39      0.20 o
   8  -5   6        2.38        2.72      0.29 o
  -6  -4   6        7.34        7.20      0.72 o
  -5  -4   6       26.27       24.37      1.23 o
  -4  -4   6       58.45       66.97      1.19 o
  -3  -4   6        0.16        0.03      0.10 o
  -2  -4   6      100.85      103.90      1.17 o
  -1  -4   6       13.65       12.82      0.27 o
   0  -4   6       67.84       63.61      0.68 o
   1  -4   6      112.85      107.58      1.11 o
   2  -4   6      156.71      165.51      1.51 o
   3  -4   6      357.71      349.42      3.23 o
   4  -4   6        4.70        3.73      0.16 o
   5  -4   6       97.93       95.96      1.09 o
   6  -4   6        6.02        5.52      0.24 o
   7  -4   6       74.83       79.03      1.49 o
   8  -4   6       26.39       28.78      0.95 o
  -6  -3   6       59.90       61.16      2.21 o
  -5  -3   6       21.13       21.49      0.71 o
  -4  -3   6       47.64       51.77      0.81 o
  -3  -3   6      149.21      148.33      1.62 o
  -2  -3   6       49.46       53.83      0.60 o
  -1  -3   6       28.10       23.41      0.38 o
   0  -3   6       43.18       51.23      0.63 o
   1  -3   6       60.42       59.32      0.65 o
   2  -3   6       24.94       24.54      0.33 o
   3  -3   6       69.59       68.38      0.78 o
   4  -3   6       92.40       90.00      1.10 o
   5  -3   6      107.54      114.07      1.27 o
   6  -3   6       92.33       93.78      1.21 o
   7  -3   6        2.16        1.96      0.25 o
   8  -3   6       37.89       39.24      1.17 o
  -7  -2   6       84.90       86.73      2.84 o
  -6  -2   6        0.02        0.02      0.25 o
  -5  -2   6      227.69      229.57      3.00 o
  -4  -2   6       82.19       86.88      0.98 o
  -3  -2   6      175.90      181.87      1.74 o
  -2  -2   6      774.95      831.42      9.79 o
  -1  -2   6      123.83      115.46      1.09 o
   0  -2   6      204.71      217.00      2.05 o
   1  -2   6      146.01      141.43      1.47 o
   2  -2   6      222.09      225.95      2.28 o
   3  -2   6       10.75       11.24      0.22 o
   4  -2   6      105.96      107.99      1.17 o
   5  -2   6        0.03       -0.08      0.08 o
   6  -2   6       21.97       22.29      0.43 o
   7  -2   6       63.36       62.07      1.53 o
   8  -2   6        1.48        1.34      0.31 o
  -7  -1   6        1.67        1.17      0.25 o
  -6  -1   6        5.44        4.69      0.23 o
  -5  -1   6        2.28        2.11      0.16 o
  -4  -1   6      667.52      688.04      6.85 o
  -3  -1   6       38.90       37.68      0.42 o
  -2  -1   6      191.32      191.12      1.81 o
  -1  -1   6       72.41       67.91      0.71 o
   0  -1   6       65.81       60.24      0.69 o
   1  -1   6      623.81      624.65     21.35 o
   2  -1   6      687.05      706.87     11.84 o
   3  -1   6        1.47        2.96      0.18 o
   4  -1   6      103.72      108.58      1.13 o
   5  -1   6       30.89       31.88      0.50 o
   6  -1   6        6.06        5.21      0.23 o
   7  -1   6      104.27      107.94      1.88 o
  -8   0   6        2.10        2.02      0.33 o
  -7   0   6        2.86        2.93      0.36 o
  -6   0   6        6.27        5.18      0.21 o
  -5   0   6      123.25      116.48      1.62 o
  -4   0   6       84.66       84.57      0.85 o
  -3   0   6      299.24      303.76      2.82 o
  -2   0   6      153.24      208.92      2.53 o
  -1   0   6      111.35       92.12      0.87 o
   0   0   6       10.16       11.22      0.20 o
   2   0   6      237.82      237.37      2.64 o
   3   0   6      170.35      166.66      3.07 o
   4   0   6       33.61       30.24      0.41 o
   5   0   6       29.01       30.61      0.46 o
   6   0   6       44.76       43.92      0.80 o
   7   0   6       16.56       16.84      0.58 o
  -7   1   6        5.24        4.24      0.31 o
  -6   1   6       53.81       52.82      0.80 o
  -5   1   6       76.90       73.28      0.93 o
  -4   1   6       79.19       90.95      0.94 o
  -3   1   6        0.91        1.58      0.20 o
  -2   1   6      673.80      717.09     16.12 o
  -1   1   6        4.33        6.30      0.16 o
   0   1   6      224.96      218.64      2.44 o
   1   1   6      132.33      133.78      1.55 o
   2   1   6      387.28      377.29      4.12 o
   3   1   6        2.82        1.79      0.10 o
   4   1   6      468.56      464.39      4.53 o
   5   1   6       12.50       12.77      0.29 o
   6   1   6       56.65       57.85      1.00 o
   7   1   6       21.86       23.69      0.72 o
  -7   2   6       17.90       17.57      0.54 o
  -6   2   6        0.59        1.17      0.15 o
  -5   2   6      384.67      379.94      5.78 o
  -4   2   6      176.05      187.15      1.90 o
  -3   2   6        6.96        7.77      0.15 o
  -2   2   6      173.05      158.72      1.65 o
  -1   2   6       42.58       34.72      0.45 o
   0   2   6       66.93       66.42      0.77 o
   1   2   6       16.52       15.87      0.31 o
   2   2   6        2.19        1.85      0.28 o
   3   2   6       65.50       64.00      1.17 o
   4   2   6        4.95        6.44      0.27 o
   5   2   6       16.69       15.85      0.53 o
   6   2   6       12.28       12.53      0.52 o
  -8   3   6        4.45        3.93      0.63 o
  -7   3   6        0.11       -0.08      0.12 o
  -6   3   6      200.02      194.21      3.46 o
  -5   3   6        0.23       -0.12      0.12 o
  -4   3   6       99.42       97.13      1.36 o
  -3   3   6       14.53       14.34      0.38 o
  -2   3   6        0.29        1.52      0.09 o
  -1   3   6       51.89       46.95      0.59 o
   0   3   6        0.02       -0.05      0.06 o
   1   3   6        9.16        8.19      0.27 o
   2   3   6      118.31      113.56      1.56 o
   3   3   6        0.56        0.55      0.11 o
   4   3   6       90.72       89.37      1.91 o
   5   3   6       24.10       23.63      0.68 o
   6   3   6       16.99       17.94      0.68 o
  -7   4   6       21.56       20.64      0.76 o
  -6   4   6        3.11        1.53      0.15 o
  -5   4   6      367.73      360.53      5.29 o
  -4   4   6      293.14      298.33      3.25 o
  -3   4   6      445.63      459.86      4.45 o
  -2   4   6       20.76       23.28      0.32 o
  -1   4   6       58.26       60.74      0.83 o
   0   4   6       41.39       39.29      0.68 o
   1   4   6       62.87       61.55      0.84 o
   2   4   6      152.67      153.92      2.50 o
   3   4   6       63.50       65.29      1.61 o
   4   4   6        0.13       -0.03      0.17 o
   5   4   6        2.87        2.35      0.28 o
  -8   5   6        0.18        0.10      0.21 o
  -7   5   6       15.34       15.63      0.61 o
  -6   5   6       36.64       38.05      1.03 o
  -5   5   6        6.61        7.69      0.33 o
  -4   5   6      315.22      311.15      3.89 o
  -3   5   6       64.12       68.16      0.90 o
  -2   5   6       76.97       76.87      1.02 o
  -1   5   6        0.16        0.34      0.13 o
   0   5   6       68.71       70.98      1.11 o
   1   5   6        5.99        5.93      0.32 o
   2   5   6       19.54       18.90      0.64 o
   3   5   6       27.50       27.14      0.87 o
   4   5   6        0.66        0.45      0.21 o
  -7   6   6        6.13        5.54      0.43 o
  -6   6   6       10.87       10.80      0.53 o
  -5   6   6       25.82       23.57      0.61 o
  -4   6   6       18.08       18.38      0.44 o
  -3   6   6       55.82       55.73      0.80 o
  -2   6   6        0.85        0.73      0.14 o
  -1   6   6      236.98      239.32      3.71 o
   0   6   6       13.43       12.59      0.59 o
   1   6   6      152.62      151.53      2.45 o
   2   6   6       64.53       68.83      1.71 o
   3   6   6       22.78       24.21      0.87 o
  -7   7   6       40.21       41.19      1.21 o
  -6   7   6        2.83        2.81      0.34 o
  -5   7   6       22.98       23.85      0.65 o
  -4   7   6        2.22        1.76      0.45 o
  -3   7   6       11.66       12.43      0.60 o
  -2   7   6       21.23       17.94      1.01 o
  -1   7   6       86.75       95.38      3.15 o
   0   7   6       25.20       27.39      1.30 o
   1   7   6       14.88       14.84      0.62 o
   2   7   6       17.73       18.11      0.95 o
  -6   8   6        1.27        0.74      0.38 o
  -5   8   6       20.83       21.75      0.86 o
  -4   8   6        0.10        0.16      0.25 o
  -3   8   6        2.79        2.71      0.36 o
  -2   8   6        3.90        3.66      0.55 o
  -1   8   6        9.14        8.04      0.79 o
   0   8   6       22.61       25.41      1.32 o
   0  -8   7       10.74       12.01      0.96 o
   1  -8   7       20.46       20.92      1.15 o
   2  -8   7        5.97        6.19      0.65 o
   3  -8   7       79.73       78.98      2.74 o
   4  -8   7        1.84        1.61      0.46 o
   5  -8   7       36.72       39.48      1.68 o
  -2  -7   7        6.56        6.12      0.80 o
  -1  -7   7       15.97       18.13      1.10 o
   0  -7   7       42.01       41.61      1.18 o
   1  -7   7       18.95       19.02      0.72 o
   2  -7   7        3.45        2.73      0.44 o
   3  -7   7      114.84      115.49      2.58 o
   4  -7   7        4.67        4.84      0.62 o
   5  -7   7       14.17       13.96      0.87 o
   6  -7   7       10.40       10.39      0.79 o
  -3  -6   7       41.48       41.85      1.80 o
  -2  -6   7       67.64       66.15      2.40 o
  -1  -6   7        2.40        1.97      0.55 o
   0  -6   7       20.83       21.74      0.75 o
   1  -6   7        5.82        6.88      0.46 o
   2  -6   7       69.25       72.18      1.60 o
   3  -6   7       14.34       12.96      0.58 o
   4  -6   7       20.62       18.63      0.66 o
   5  -6   7        0.10        0.06      0.14 o
   6  -6   7       58.12       59.25      1.21 o
   7  -6   7       16.13       16.40      0.59 o
  -4  -5   7       80.45       79.56      2.80 o
  -3  -5   7        0.02       -0.01      0.28 o
  -2  -5   7       28.94       30.77      0.90 o
  -1  -5   7       99.83       97.65      1.69 o
   0  -5   7      299.73      304.05      2.92 o
   1  -5   7       64.10       64.61      0.72 o
   2  -5   7      122.68      118.89      1.47 o
   3  -5   7       30.02       33.29      0.45 o
   4  -5   7       23.77       24.85      0.41 o
   5  -5   7      120.19      117.88      1.62 o
   6  -5   7       36.95       38.55      0.75 o
   7  -5   7       20.40       21.46      0.66 o
  -5  -4   7        4.94        5.26      0.71 o
  -4  -4   7       31.63       33.31      1.43 o
  -3  -4   7       48.03       48.24      0.95 o
  -2  -4   7       28.31       27.99      0.44 o
  -1  -4   7       18.80       15.85      0.32 o
   0  -4   7        1.46        1.39      0.10 o
   1  -4   7      151.10      155.19      1.52 o
   2  -4   7       12.33       12.89      0.26 o
   3  -4   7      104.90      103.40      1.07 o
   4  -4   7       66.25       61.80      0.76 o
   5  -4   7      105.91      108.06      1.50 o
   6  -4   7       68.04       67.08      1.09 o
   7  -4   7       18.90       21.36      0.65 o
  -6  -3   7        0.63        0.43      0.35 o
  -5  -3   7       75.08       81.25      1.78 o
  -4  -3   7       24.80       26.42      0.61 o
  -3  -3   7      214.90      209.63      2.34 o
  -2  -3   7      166.26      175.48      1.69 o
  -1  -3   7       19.81       18.26      0.45 o
   0  -3   7      161.82      169.45      1.78 o
   1  -3   7       46.45       46.11      0.60 o
   2  -3   7      104.36       94.70      1.02 o
   3  -3   7       11.20       11.47      0.22 o
   4  -3   7      156.00      157.25      1.82 o
   5  -3   7        2.69        3.35      0.25 o
   6  -3   7      102.02      106.20      1.83 o
   7  -3   7       28.34       29.37      1.15 o
  -7  -2   7       23.35       24.11      1.19 o
  -6  -2   7        6.78        6.56      0.65 o
  -5  -2   7      199.87      206.98      2.75 o
  -4  -2   7       77.70       81.51      1.05 o
  -3  -2   7        3.89        3.91      0.15 o
  -2  -2   7      366.32      359.95      3.14 o
  -1  -2   7       36.17       36.80      0.81 o
   0  -2   7        9.13        7.80      0.17 o
   1  -2   7        8.56        7.74      0.19 o
   2  -2   7       84.62       90.83      1.02 o
   3  -2   7       67.42       65.75      0.78 o
   4  -2   7        9.39       13.31      0.27 o
   5  -2   7        7.61        8.68      0.26 o
   6  -2   7        0.02        0.05      0.38 o
   7  -2   7       79.13       85.05      1.99 o
  -7  -1   7        8.21        9.42      0.68 o
  -6  -1   7       16.58       16.65      0.50 o
  -5  -1   7       24.42       23.65      0.50 o
  -4  -1   7       39.44       32.98      0.45 o
  -3  -1   7      510.92      524.19      4.76 o
  -2  -1   7        2.30        0.41      0.07 o
  -1  -1   7      166.86      158.66      1.54 o
   0  -1   7       62.18       65.14      0.76 o
   1  -1   7       58.23       55.13      0.66 o
   2  -1   7        3.42        3.02      0.14 o
   3  -1   7      141.00      148.46      1.46 o
   4  -1   7        1.87        0.48      0.09 o
   5  -1   7       31.04       33.78      0.54 o
   6  -1   7       43.77       44.63      0.94 o
   7  -1   7        8.41        8.54      0.56 o
  -7   0   7        5.43        5.91      0.41 o
  -6   0   7       12.18        8.99      0.29 o
  -5   0   7      778.83      788.64      9.60 o
  -4   0   7        6.11        7.12      0.17 o
  -3   0   7      258.65      268.92      2.53 o
  -2   0   7       87.09       81.42      0.79 o
  -1   0   7       21.39       16.29      0.25 o
   0   0   7      366.15      381.47      3.51 o
   1   0   7      655.16      667.07      8.72 o
   2   0   7       25.17       32.50      0.50 o
   3   0   7      103.98      104.93      1.39 o
   4   0   7        1.86        1.00      0.10 o
   5   0   7        4.55        4.28      0.25 o
   6   0   7      101.30       99.72      1.48 o
   7   0   7        3.50        5.18      0.37 o
  -8   1   7        0.52        0.19      0.21 o
  -7   1   7        9.94       11.51      0.51 o
  -6   1   7        4.50        5.65      0.31 o
  -5   1   7       47.40       50.13      0.79 o
  -4   1   7       70.39       65.44      0.72 o
  -3   1   7       13.66       19.01      0.29 o
  -2   1   7       53.32       52.89      0.63 o
  -1   1   7      134.97      136.39      1.33 o
   0   1   7      108.27      105.92      1.26 o
   1   1   7       46.90       45.79      0.65 o
   2   1   7       21.30       21.48      0.77 o
   3   1   7       52.91       50.36      0.88 o
   4   1   7       18.22       21.96      0.44 o
   5   1   7       13.20       14.31      0.35 o
   6   1   7       32.18       31.23      0.81 o
  -7   2   7        3.64        3.41      0.39 o
  -6   2   7       57.74       51.80      0.80 o
  -5   2   7      148.91      150.02      2.20 o
  -4   2   7        0.59        0.22      0.05 o
  -3   2   7      102.14      121.58      1.27 o
  -2   2   7      109.68      110.03      1.28 o
  -1   2   7      126.97      129.92      1.52 o
   0   2   7       10.30        9.44      0.24 o
   1   2   7      580.82      575.16      6.22 o
   2   2   7       97.66       90.22      1.29 o
   3   2   7      200.23      201.17      2.17 o
   4   2   7        3.85        3.48      0.32 o
   5   2   7       56.37       57.22      1.17 o
   6   2   7        6.83        6.44      0.50 o
  -7   3   7       56.30       57.72      1.41 o
  -6   3   7       65.20       52.52      1.10 o
  -5   3   7       31.60       37.87      0.87 o
  -4   3   7        1.81        1.22      0.10 o
  -3   3   7       17.32       17.19      0.32 o
  -2   3   7       18.75       22.63      0.35 o
  -1   3   7      227.93      221.48      2.30 o
   0   3   7        0.16       -0.06      0.06 o
   1   3   7        7.35        6.94      0.19 o
   2   3   7       60.87       59.63      1.70 o
   3   3   7        8.61        7.00      0.41 o
   4   3   7       41.26       40.33      1.09 o
   5   3   7       21.00       19.88      0.65 o
  -7   4   7       11.24       13.10      0.65 o
  -6   4   7        2.23        2.13      0.24 o
  -5   4   7        0.18        0.54      0.15 o
  -4   4   7       21.71       20.64      0.42 o
  -3   4   7       64.03       62.74      0.83 o
  -2   4   7      221.85      225.55      2.35 o
  -1   4   7       18.71       18.96      0.34 o
   0   4   7      100.89      101.99      1.29 o
   1   4   7      238.06      245.59      3.13 o
   2   4   7       12.98       13.29      0.44 o
   3   4   7        8.10        7.92      0.47 o
   4   4   7        4.71        4.11      0.39 o
  -8   5   7        7.44        5.81      0.51 o
  -7   5   7        0.97        0.69      0.22 o
  -6   5   7       10.30        8.24      0.46 o
  -5   5   7       30.82       33.32      0.74 o
  -4   5   7      177.12      173.31      2.94 o
  -3   5   7       16.03       16.87      0.42 o
  -2   5   7       77.33       78.05      0.95 o
  -1   5   7       85.40       83.73      1.12 o
   0   5   7        7.54        8.89      0.32 o
   1   5   7      273.67      274.13      5.49 o
   2   5   7        1.45        1.31      0.25 o
   3   5   7        6.46        5.23      0.45 o
   4   5   7        1.80        0.94      0.24 o
  -7   6   7        8.97       11.60      0.58 o
  -6   6   7        0.02       -0.11      0.19 o
  -5   6   7       42.16       44.56      0.94 o
  -4   6   7        0.39        0.35      0.13 o
  -3   6   7       49.34       48.34      1.05 o
  -2   6   7       12.39       12.39      0.45 o
  -1   6   7      124.46      131.82      2.26 o
   0   6   7       48.14       49.02      1.31 o
   1   6   7        6.42        7.15      0.51 o
   2   6   7        2.53        1.67      0.30 o
  -6   7   7        0.81        0.71      0.25 o
  -5   7   7       15.27       16.20      0.80 o
  -4   7   7       23.77       23.88      0.85 o
  -3   7   7        9.84       11.16      0.59 o
  -2   7   7       88.91       88.97      2.71 o
  -1   7   7        4.92        5.10      0.45 o
   0   7   7       32.84       31.56      1.46 o
   1   7   7       36.84       34.40      1.57 o
  -5   8   7        0.81        0.98      0.30 o
  -4   8   7        0.01        0.00      0.24 o
  -3   8   7        3.46        3.56      0.51 o
  -2   8   7       14.18       14.68      1.01 o
  -1   8   7       57.94       58.39      2.26 o
   1  -8   8       56.41       54.73      2.08 o
   2  -8   8        1.27        0.80      0.37 o
   3  -8   8       11.53       10.10      0.85 o
   4  -8   8        6.92        7.30      0.54 o
  -2  -7   8       29.25       28.50      1.48 o
  -1  -7   8       30.48       30.89      1.48 o
   0  -7   8       27.95       28.69      0.96 o
   1  -7   8        1.75        1.23      0.41 o
   2  -7   8       76.33       77.49      1.87 o
   3  -7   8       11.58       11.07      0.82 o
   4  -7   8        8.84        8.47      0.75 o
   5  -7   8        6.19        6.35      0.68 o
   6  -7   8       10.76       10.79      0.82 o
  -3  -6   8        1.10        1.05      0.44 o
  -2  -6   8       17.82       18.52      1.11 o
  -1  -6   8       10.42       10.21      0.80 o
   0  -6   8       27.15       26.89      0.87 o
   1  -6   8      202.55      199.26      4.10 o
   2  -6   8       85.61       85.47      1.95 o
   3  -6   8        8.95        7.68      0.48 o
   4  -6   8       21.44       20.81      1.05 o
   5  -6   8       27.03       26.27      1.20 o
   6  -6   8        6.41        7.10      0.53 o
  -4  -5   8       60.76       56.66      2.20 o
  -3  -5   8       69.70       70.71      2.52 o
  -2  -5   8        0.33       -0.16      0.18 o
  -1  -5   8       85.12       84.60      1.51 o
   0  -5   8        0.88        0.91      0.18 o
   1  -5   8       10.35        9.98      0.39 o
   2  -5   8        0.04       -0.09      0.09 o
   3  -5   8       32.05       32.48      0.70 o
   4  -5   8        6.17        5.45      0.30 o
   5  -5   8      119.73      124.15      2.10 o
   6  -5   8        2.88        2.67      0.23 o
   7  -5   8        2.77        2.24      0.33 o
  -5  -4   8      127.30      134.04      4.25 o
  -4  -4   8        6.67        6.08      0.68 o
  -3  -4   8       52.14       54.21      2.00 o
  -2  -4   8       28.78       26.23      0.64 o
  -1  -4   8       28.90       28.26      0.66 o
   0  -4   8       57.31       54.17      0.67 o
   1  -4   8        0.05        0.03      0.07 o
   2  -4   8        1.72        2.00      0.12 o
   3  -4   8        0.59        1.19      0.11 o
   4  -4   8       49.73       53.14      0.69 o
   5  -4   8       10.42        9.86      0.34 o
   6  -4   8      103.29      108.02      1.60 o
   7  -4   8       16.76       18.15      0.75 o
  -6  -3   8       28.24       31.96      1.47 o
  -5  -3   8       38.59       41.94      2.00 o
  -4  -3   8      114.23      109.43      2.07 o
  -3  -3   8        0.79        0.58      0.11 o
  -2  -3   8       72.67       74.43      0.82 o
  -1  -3   8        5.12        7.35      0.21 o
   0  -3   8      225.91      231.27      2.38 o
   1  -3   8        6.02        5.30      0.18 o
   2  -3   8       29.07       32.82      0.47 o
   3  -3   8       16.08       15.56      0.28 o
   4  -3   8        4.57        6.13      0.23 o
   5  -3   8       41.43       42.65      0.88 o
   6  -3   8       50.81       52.68      1.07 o
   7  -3   8       17.11       16.55      0.72 o
  -6  -2   8       47.77       45.21      1.76 o
  -5  -2   8       46.12       47.66      1.31 o
  -4  -2   8       11.64        9.38      0.28 o
  -3  -2   8      129.71      139.22      1.39 o
  -2  -2   8      168.53      168.28      1.54 o
  -1  -2   8       64.63       64.15      0.78 o
   0  -2   8       36.53       35.73      0.46 o
   1  -2   8      164.82      157.78      1.55 o
   2  -2   8       20.19       19.85      0.38 o
   3  -2   8      220.31      214.41      2.24 o
   4  -2   8       10.70       10.49      0.25 o
   5  -2   8       35.60       35.45      0.88 o
   6  -2   8       21.40       21.68      0.62 o
   7  -2   8        0.23        0.03      0.24 o
  -7  -1   8        1.91        0.58      0.34 o
  -6  -1   8       13.36       11.85      0.58 o
  -5  -1   8        9.21        9.98      0.34 o
  -4  -1   8       79.73       78.75      1.02 o
  -3  -1   8      247.91      236.12      2.40 o
  -2  -1   8        0.04       -0.06      0.06 o
  -1  -1   8      218.10      204.55      2.15 o
   0  -1   8      107.54      110.32      1.20 o
   1  -1   8       88.88       81.40      0.94 o
   2  -1   8      264.82      256.62      3.28 o
   3  -1   8       64.38       65.90      0.83 o
   4  -1   8        3.99        1.75      0.13 o
   5  -1   8       13.55       13.11      0.38 o
   6  -1   8       69.13       69.29      1.32 o
   7  -1   8        3.44        3.08      0.45 o
  -7   0   8        2.66        3.58      0.48 o
  -6   0   8        5.90        4.50      0.29 o
  -5   0   8       19.48       19.43      0.45 o
  -4   0   8        0.85        0.81      0.10 o
  -3   0   8       88.41       79.72      0.97 o
  -2   0   8       86.34       88.29      0.98 o
  -1   0   8       14.74       15.26      0.58 o
   0   0   8      451.58      449.01      4.12 o
   1   0   8      227.48      222.65      2.31 o
   2   0   8        5.29        3.11      0.43 o
   3   0   8       64.92       55.00      0.77 o
   4   0   8        0.02        0.11      0.09 o
   5   0   8       25.42       25.05      0.54 o
   6   0   8       31.57       31.62      1.02 o
  -7   1   8        0.03        0.11      0.20 o
  -6   1   8       83.46       78.10      1.38 o
  -5   1   8        0.73       -0.11      0.11 o
  -4   1   8       17.40       16.62      0.29 o
  -3   1   8        1.55        0.98      0.09 o
  -2   1   8       15.81       14.56      0.26 o
  -1   1   8      482.98      475.37      5.63 o
   0   1   8      132.73      131.63      1.56 o
   1   1   8      573.24      549.30      5.96 o
   2   1   8       36.32       32.03      0.59 o
   3   1   8       16.54       16.45      0.37 o
   4   1   8        0.16        0.48      0.15 o
   5   1   8       87.67       82.22      1.92 o
   6   1   8        1.02        0.83      0.28 o
  -8   2   8       10.13       12.93      0.73 o
  -7   2   8       30.81       38.39      1.43 o
  -6   2   8       13.57       13.80      0.43 o
  -5   2   8      129.38      131.43      1.98 o
  -4   2   8       91.58       86.47      1.20 o
  -3   2   8      192.70      203.72      2.51 o
  -2   2   8       29.75       25.05      0.40 o
  -1   2   8      156.63      149.44      1.75 o
   0   2   8       37.63       41.22      0.62 o
   1   2   8        0.12        0.15      0.10 o
   2   2   8       10.30       11.01      0.33 o
   3   2   8        0.34        3.41      0.43 o
   4   2   8        0.43       -0.13      0.27 o
   5   2   8        8.15        7.78      0.43 o
  -8   3   8        4.93        3.69      0.46 o
  -7   3   8       29.96       30.55      0.94 o
  -6   3   8        7.75        8.12      0.54 o
  -5   3   8       10.03        7.50      0.41 o
  -4   3   8        8.24        9.95      0.30 o
  -3   3   8       45.21       43.43      0.62 o
  -2   3   8      129.29      134.78      1.46 o
  -1   3   8       26.95       25.94      0.40 o
   0   3   8      179.49      180.45      2.11 o
   1   3   8      321.17      321.68      3.89 o
   2   3   8        0.02       -0.03      0.16 o
   3   3   8       12.09       12.14      0.81 o
   4   3   8       41.13       45.28      1.19 o
   5   3   8        2.10        2.06      0.30 o
  -7   4   8        2.64        4.28      0.45 o
  -6   4   8        6.86        8.07      0.55 o
  -5   4   8       41.67       44.19      0.89 o
  -4   4   8       18.47       18.51      0.41 o
  -3   4   8       76.31       84.99      1.09 o
  -2   4   8      433.33      418.11      4.24 o
  -1   4   8       31.41       30.36      0.47 o
   0   4   8       81.57       79.66      1.07 o
   1   4   8       85.90       81.79      1.87 o
   2   4   8       12.57       13.48      0.58 o
   3   4   8       61.89       60.69      2.24 o
   4   4   8       26.20       25.19      0.96 o
  -7   5   8        5.91        6.46      0.55 o
  -6   5   8        0.05        0.33      0.21 o
  -5   5   8       34.20       34.11      0.78 o
  -4   5   8       10.78       10.01      0.32 o
  -3   5   8        8.12        7.08      0.37 o
  -2   5   8        8.28        9.09      0.33 o
  -1   5   8       52.88       52.49      0.89 o
   0   5   8       78.18       75.89      1.78 o
   1   5   8        1.61        2.00      0.29 o
   2   5   8        3.15        2.55      0.47 o
   3   5   8        2.01        0.96      0.41 o
  -7   6   8        0.68        0.18      0.24 o
  -6   6   8        7.05        8.72      0.53 o
  -5   6   8       14.83       15.86      0.52 o
  -4   6   8        0.45        0.38      0.17 o
  -3   6   8        3.85        3.19      0.67 o
  -2   6   8       81.04       78.14      1.42 o
  -1   6   8        5.00        4.88      0.65 o
   0   6   8      181.70      176.64      3.72 o
   1   6   8        1.10        0.51      0.25 o
   2   6   8        9.53       10.58      0.90 o
  -6   7   8       13.11       13.86      0.69 o
  -5   7   8        0.10       -0.12      0.21 o
  -4   7   8       12.64       14.00      0.67 o
  -3   7   8       11.15       11.19      0.61 o
  -2   7   8       62.58       63.86      1.62 o
  -1   7   8        6.03        5.27      0.70 o
   0   7   8        3.00        3.71      0.58 o
  -1  -7   9       19.93       17.33      1.13 o
   0  -7   9       54.67       54.96      2.12 o
   1  -7   9        0.05       -0.17      0.29 o
   2  -7   9       20.14       20.91      0.81 o
   3  -7   9        4.26        3.51      0.51 o
   4  -7   9       31.37       30.63      1.43 o
   5  -7   9        0.02       -0.30      0.31 o
  -2  -6   9        7.05        7.56      0.78 o
  -1  -6   9       52.20       50.13      1.98 o
   0  -6   9       11.58       11.33      0.57 o
   1  -6   9      295.57      297.34      4.86 o
   2  -6   9       23.43       21.23      1.09 o
   3  -6   9       81.61       80.66      2.72 o
   4  -6   9       12.37       11.18      0.80 o
   5  -6   9       32.41       31.68      1.39 o
   6  -6   9       22.68       22.82      0.87 o
  -4  -5   9        2.55        1.91      0.49 o
  -3  -5   9       22.86       24.92      1.28 o
  -2  -5   9        0.01        0.08      0.30 o
  -1  -5   9       66.29       63.72      2.59 o
   0  -5   9       92.98       93.59      2.11 o
   1  -5   9       46.89       46.46      1.22 o
   2  -5   9       43.47       42.83      0.91 o
   3  -5   9        0.27        0.24      0.15 o
   4  -5   9       15.96       14.32      0.79 o
   5  -5   9       22.03       22.37      0.77 o
   6  -5   9       65.57       67.59      1.66 o
  -5  -4   9        6.78        5.47      0.72 o
  -4  -4   9        0.01       -0.17      0.31 o
  -3  -4   9        7.07        8.26      0.70 o
  -2  -4   9       32.83       33.56      1.13 o
  -1  -4   9        0.45        0.38      0.14 o
   0  -4   9       34.97       34.36      0.54 o
   1  -4   9      207.25      206.54      2.19 o
   2  -4   9        9.86        9.09      0.26 o
   3  -4   9      197.57      194.91      2.54 o
   4  -4   9       36.53       37.36      0.81 o
   5  -4   9       16.17       15.65      0.53 o
   6  -4   9       16.99       17.85      0.74 o
  -5  -3   9        0.13       -0.11      0.34 o
  -4  -3   9       67.80       68.64      1.59 o
  -3  -3   9        0.29        0.48      0.34 o
  -2  -3   9       96.56       93.97      1.10 o
  -1  -3   9      137.81      135.76      1.52 o
   0  -3   9      221.00      218.85      2.29 o
   1  -3   9       78.19       79.57      0.96 o
   2  -3   9        0.04        0.04      0.07 o
   3  -3   9        0.10       -0.08      0.08 o
   4  -3   9        0.12       -0.03      0.11 o
   5  -3   9       77.57       79.97      1.44 o
   6  -3   9        3.45        3.65      0.42 o
   7  -3   9        8.00        7.23      0.53 o
  -6  -2   9       43.20       44.38      1.77 o
  -5  -2   9       31.18       30.81      0.85 o
  -4  -2   9       27.59       26.75      0.56 o
  -3  -2   9       89.01       88.58      1.05 o
  -2  -2   9        7.68        6.47      0.23 o
  -1  -2   9      226.16      229.39      2.42 o
   0  -2   9       12.31       12.34      0.25 o
   1  -2   9       12.15       13.23      0.25 o
   2  -2   9        2.71        2.23      0.14 o
   3  -2   9       32.42       24.71      0.45 o
   4  -2   9        1.49        2.46      0.18 o
   5  -2   9       20.66       19.90      0.58 o
   6  -2   9       13.28       14.92      0.66 o
   7  -2   9        2.35        1.69      0.51 o
  -6  -1   9       35.06       33.56      1.06 o
  -5  -1   9       21.32       22.44      0.62 o
  -4  -1   9      158.41      160.46      1.90 o
  -3  -1   9      110.73      110.31      1.23 o
  -2  -1   9      132.01      133.25      1.27 o
  -1  -1   9       38.28       38.56      0.54 o
   0  -1   9      695.56      678.97      6.63 o
   1  -1   9      308.14      289.58      3.58 o
   2  -1   9      357.96      353.58      4.46 o
   3  -1   9       44.38       48.97      0.64 o
   4  -1   9       19.68       20.72      0.50 o
   5  -1   9        0.23       -0.11      0.14 o
   6  -1   9        2.18        1.90      0.31 o
  -7   0   9        0.13        0.39      0.29 o
  -6   0   9       21.64       22.74      0.81 o
  -5   0   9       38.04       38.69      0.71 o
  -4   0   9       44.55       43.79      0.65 o
  -3   0   9        1.62        0.50      0.09 o
  -2   0   9      145.39      131.96      1.41 o
  -1   0   9       47.51       52.56      1.00 o
   0   0   9      307.14      302.16      3.21 o
   1   0   9      223.46      219.31      2.29 o
   2   0   9       66.88       66.40      1.03 o
   3   0   9        3.68        5.08      0.22 o
   4   0   9        6.16        5.59      0.39 o
   5   0   9       51.16       46.35      1.26 o
   6   0   9        0.13        0.22      0.24 o
  -7   1   9       12.07       14.49      0.78 o
  -6   1   9        0.43        0.50      0.16 o
  -5   1   9       11.05        9.16      0.31 o
  -4   1   9        0.05        0.16      0.09 o
  -3   1   9        0.06       -0.05      0.07 o
  -2   1   9        6.84        9.42      0.22 o
  -1   1   9      284.11      288.35      3.22 o
   0   1   9      259.92      253.91      2.88 o
   1   1   9       22.61       21.33      0.42 o
   2   1   9      110.14      107.13      1.53 o
   3   1   9       16.12       18.93      0.78 o
   4   1   9       68.45       66.73      2.31 o
   5   1   9       37.55       37.07      1.12 o
   6   1   9        7.00        7.42      0.75 o
  -7   2   9        8.58        9.31      0.66 o
  -6   2   9        7.49        8.53      0.37 o
  -5   2   9       33.28       31.65      0.66 o
  -4   2   9       29.96       25.47      0.47 o
  -3   2   9       77.48       70.32      1.01 o
  -2   2   9       47.39       39.22      0.59 o
  -1   2   9       50.46       49.61      0.72 o
   0   2   9      518.74      521.35      6.12 o
   1   2   9       30.63       29.81      0.52 o
   2   2   9       20.19       20.63      0.85 o
   3   2   9       19.70       17.61      0.96 o
   4   2   9       18.41       17.81      1.04 o
   5   2   9       20.89       18.56      0.79 o
  -7   3   9        0.08        0.29      0.27 o
  -6   3   9       31.24       30.58      1.19 o
  -5   3   9       21.45       17.17      0.57 o
  -4   3   9        7.32        6.82      0.27 o
  -3   3   9       56.09       47.25      0.75 o
  -2   3   9      135.88      122.64      1.48 o
  -1   3   9       19.69       20.53      0.41 o
   0   3   9       15.26       15.49      0.36 o
   1   3   9        1.67        1.61      0.23 o
   2   3   9        0.17       -0.17      0.29 o
   3   3   9       31.83       32.29      1.43 o
   4   3   9        0.66        0.24      0.35 o
  -7   4   9        3.74        5.17      0.56 o
  -6   4   9       10.89       11.70      0.73 o
  -5   4   9       53.41       57.58      1.30 o
  -4   4   9        2.07        1.69      0.15 o
  -3   4   9      214.17      218.54      2.49 o
  -2   4   9       83.87       91.18      1.32 o
  -1   4   9       50.75       50.98      0.85 o
   0   4   9       26.65       24.22      0.79 o
   1   4   9        1.39        1.30      0.24 o
   2   4   9        6.31        6.09      0.66 o
   3   4   9       42.44       44.37      1.83 o
   4   4   9        1.08        0.17      0.41 o
  -7   5   9        4.31        5.20      0.57 o
  -6   5   9        3.94        3.85      0.54 o
  -5   5   9       12.00       13.75      0.48 o
  -4   5   9       17.14       18.35      0.71 o
  -3   5   9      119.80      112.81      2.23 o
  -2   5   9       40.94       38.82      1.17 o
  -1   5   9        5.14        5.05      0.42 o
   0   5   9       51.25       50.31      1.32 o
   1   5   9       10.87       12.57      0.88 o
   2   5   9       39.85       39.48      1.69 o
  -6   6   9       41.50       45.49      1.30 o
  -5   6   9        7.65        8.45      0.85 o
  -4   6   9        0.08        0.10      0.23 o
  -3   6   9        9.21       10.94      0.59 o
  -2   6   9       31.26       32.35      1.44 o
  -1   6   9       34.05       31.84      1.45 o
   0   6   9       68.48       74.29      2.63 o
   1   6   9        1.68        1.39      0.43 o
  -5   7   9        7.18        9.09      0.59 o
  -4   7   9        2.42        2.24      0.35 o
  -3   7   9        2.68        1.85      0.45 o
  -2   7   9        2.08        1.39      0.44 o
  -1   7   9        9.79        9.85      0.88 o
   0  -7  10       27.54       28.58      1.44 o
   1  -7  10        4.67        3.88      0.55 o
   2  -7  10        2.50        1.73      0.55 o
   3  -7  10       17.45       17.80      1.08 o
   4  -7  10       16.09       15.97      1.04 o
  -2  -6  10        1.43        1.03      0.43 o
  -1  -6  10       35.04       34.21      1.57 o
   0  -6  10       36.45       36.12      1.10 o
   1  -6  10       38.89       40.57      0.96 o
   2  -6  10       23.66       23.19      1.16 o
   3  -6  10        8.96       10.52      0.81 o
   4  -6  10        0.02        0.03      0.31 o
   5  -6  10        9.85       10.99      0.84 o
  -3  -5  10       21.42       20.70      1.20 o
  -2  -5  10       15.50       14.40      0.97 o
  -1  -5  10        3.62        3.38      0.51 o
   0  -5  10      302.69      312.30      8.64 o
   1  -5  10        0.08       -0.21      0.21 o
   2  -5  10       80.80       88.51      2.03 o
   3  -5  10        0.00       -0.16      0.29 o
   4  -5  10       19.94       20.76      1.09 o
   5  -5  10       10.36       10.16      0.81 o
   6  -5  10       19.35       16.32      1.01 o
  -4  -4  10        5.50        6.25      0.74 o
  -3  -4  10        0.95        0.98      0.36 o
  -2  -4  10       42.06       38.52      1.60 o
  -1  -4  10        2.36        2.01      0.26 o
   0  -4  10       61.45       59.78      1.47 o
   1  -4  10      129.27      127.94      2.50 o
   2  -4  10        0.43        0.38      0.13 o
   3  -4  10       42.71       44.42      0.91 o
   4  -4  10        7.64        5.82      0.42 o
   5  -4  10       62.67       64.16      1.72 o
   6  -4  10        0.81        0.89      0.30 o
  -5  -3  10        2.27        1.74      0.46 o
  -4  -3  10        4.68        4.39      0.59 o
  -3  -3  10       11.35       11.10      0.81 o
  -2  -3  10       18.63       17.01      0.63 o
  -1  -3  10      167.82      170.64      2.39 o
   0  -3  10       72.77       77.26      1.19 o
   1  -3  10        4.39        3.26      0.21 o
   2  -3  10       88.65       89.51      2.08 o
   3  -3  10        1.27        1.49      0.18 o
   4  -3  10       31.05       31.75      0.93 o
   5  -3  10       14.57       14.62      0.65 o
   6  -3  10       12.49       11.46      0.67 o
  -6  -2  10        0.00       -0.34      0.34 o
  -5  -2  10        0.79        0.62      0.26 o
  -4  -2  10       19.02       18.51      0.58 o
  -3  -2  10       17.09       16.20      0.51 o
  -2  -2  10       83.61       81.87      1.10 o
  -1  -2  10      341.80      346.86      3.58 o
   0  -2  10      294.86      291.46      2.80 o
   1  -2  10       29.75       28.96      0.42 o
   2  -2  10       12.18       11.26      0.31 o
   3  -2  10       62.94       59.06      1.37 o
   4  -2  10       61.33       58.24      1.42 o
   5  -2  10        4.65        3.22      0.34 o
   6  -2  10        4.67        5.36      0.46 o
  -6  -1  10        3.85        3.70      0.51 o
  -5  -1  10        1.81        1.84      0.23 o
  -4  -1  10       42.74       41.35      0.75 o
  -3  -1  10       16.58       14.92      0.32 o
  -2  -1  10      247.22      249.44      2.27 o
  -1  -1  10        1.36        0.85      0.12 o
   0  -1  10       28.00       26.20      0.44 o
   1  -1  10       30.02       27.55      0.45 o
   2  -1  10       41.31       43.34      0.68 o
   3  -1  10        5.95        6.03      0.42 o
   4  -1  10        8.74        8.53      0.60 o
   5  -1  10        1.81        2.03      0.29 o
   6  -1  10        5.17        4.04      0.42 o
  -6   0  10        2.12        2.25      0.33 o
  -5   0  10       52.08       55.05      1.12 o
  -4   0  10       89.72       89.64      1.17 o
  -3   0  10       14.49       13.95      0.30 o
  -2   0  10       26.52       26.07      0.42 o
  -1   0  10      173.39      175.02      2.05 o
   0   0  10      287.89      285.79      2.93 o
   1   0  10       63.02       63.69      0.90 o
   2   0  10        9.78       10.81      0.35 o
   3   0  10        2.84        2.66      0.41 o
   4   0  10        6.89        6.08      0.62 o
   5   0  10        0.07        0.14      0.22 o
  -7   1  10        7.24        8.68      0.68 o
  -6   1  10        5.64        6.03      0.46 o
  -5   1  10        4.15        4.11      0.34 o
  -4   1  10       10.99       12.13      0.33 o
  -3   1  10       64.75       55.72      0.77 o
  -2   1  10      125.82      129.35      1.41 o
  -1   1  10       74.70       76.11      1.02 o
   0   1  10      167.59      164.29      1.96 o
   1   1  10       22.13       24.41      0.51 o
   2   1  10      154.54      153.05      4.11 o
   3   1  10        0.05        0.16      0.30 o
   4   1  10       82.84       81.33      2.77 o
   5   1  10        1.41        2.02      0.45 o
  -7   2  10        4.18        4.62      0.55 o
  -6   2  10       59.79       65.37      1.67 o
  -5   2  10        2.28        3.96      0.32 o
  -4   2  10        5.66        8.05      0.27 o
  -3   2  10        4.90        2.42      0.16 o
  -2   2  10       63.37       63.21      0.86 o
  -1   2  10        2.01        1.88      0.15 o
   0   2  10        6.06        5.27      0.26 o
   1   2  10        0.03       -0.16      0.16 o
   2   2  10       46.45       47.12      1.23 o
   3   2  10       49.81       50.54      1.92 o
   4   2  10        4.24        3.77      0.55 o
  -7   3  10       11.52       14.13      0.86 o
  -6   3  10       37.07       38.12      1.49 o
  -5   3  10        0.28        1.38      0.22 o
  -4   3  10        0.17        0.08      0.16 o
  -3   3  10        9.49        7.73      0.33 o
  -2   3  10       22.51       24.59      0.62 o
  -1   3  10       84.19       82.26      1.45 o
   0   3  10        4.00        3.70      0.46 o
   1   3  10       22.06       22.51      0.77 o
   2   3  10       31.64       28.69      0.91 o
   3   3  10       20.90       22.36      1.19 o
   4   3  10       76.22       79.58      2.85 o
  -7   4  10       23.75       26.22      1.19 o
  -6   4  10        6.41        5.40      0.59 o
  -5   4  10        1.10        1.15      0.22 o
  -4   4  10        1.49        2.74      0.32 o
  -3   4  10      109.50      100.38      2.11 o
  -2   4  10        3.43        2.85      0.37 o
  -1   4  10       50.99       51.57      1.30 o
   0   4  10        4.17        3.79      0.66 o
   1   4  10        9.20        9.66      0.52 o
   2   4  10       67.62       64.03      2.33 o
   3   4  10        2.33        3.17      0.54 o
  -6   5  10       17.43       19.68      1.06 o
  -5   5  10        5.67        7.08      0.64 o
  -4   5  10       29.30       30.64      0.97 o
  -3   5  10       33.69       36.06      1.24 o
  -2   5  10        0.07       -0.02      0.28 o
  -1   5  10        1.38        1.57      0.40 o
   0   5  10       24.40       27.54      0.91 o
   1   5  10       19.74       20.27      0.79 o
   2   5  10       31.89       33.36      1.55 o
  -5   6  10       11.13       12.94      0.99 o
  -4   6  10        7.09        8.07      0.54 o
  -3   6  10       33.82       31.35      1.45 o
  -2   6  10        0.99        1.58      0.43 o
  -1   6  10       35.07       36.90      1.63 o
   0   6  10        9.14       10.95      0.90 o
  -1  -6  11       33.81       36.33      1.69 o
   0  -6  11      123.37      126.10      4.07 o
   1  -6  11        5.29        5.12      0.47 o
   2  -6  11       93.66       92.61      3.11 o
   3  -6  11        1.64        1.58      0.42 o
   4  -6  11       21.13       20.35      1.15 o
  -2  -5  11       23.13       24.17      1.30 o
  -1  -5  11        2.99        2.53      0.47 o
   0  -5  11       34.68       35.79      1.09 o
   1  -5  11        3.47        2.52      0.33 o
   2  -5  11        0.26       -0.07      0.31 o
   3  -5  11        6.41        7.02      0.69 o
   4  -5  11        0.08        0.27      0.32 o
   5  -5  11       30.13       29.67      1.41 o
  -4  -4  11       16.89       15.49      1.05 o
  -3  -4  11        3.29        2.74      0.50 o
  -2  -4  11        9.73        8.57      0.76 o
  -1  -4  11      131.36      126.50      3.99 o
   0  -4  11       84.86       83.55      1.95 o
   1  -4  11       39.45       41.41      1.16 o
   2  -4  11       11.97       10.84      0.55 o
   3  -4  11       13.65       16.93      0.63 o
   4  -4  11       22.45       21.70      0.77 o
   5  -4  11        5.79        6.40      0.49 o
  -4  -3  11        1.95        1.41      0.42 o
  -3  -3  11       78.22       80.26      2.81 o
  -2  -3  11        5.24        6.33      0.48 o
  -1  -3  11      143.00      142.57      2.45 o
   0  -3  11       99.08       98.45      2.21 o
   1  -3  11       77.64       78.82      1.84 o
   2  -3  11       26.27       27.51      0.86 o
   3  -3  11        2.71        2.54      0.28 o
   4  -3  11       31.73       31.98      0.97 o
   5  -3  11        1.75        1.25      0.29 o
  -5  -2  11        1.63        2.15      0.34 o
  -4  -2  11        0.09       -0.02      0.23 o
  -3  -2  11        2.36        2.14      0.31 o
  -2  -2  11      104.91      108.09      2.12 o
  -1  -2  11        0.32        0.45      0.14 o
   0  -2  11        0.13       -0.12      0.17 o
   1  -2  11        0.10       -0.03      0.17 o
   2  -2  11       13.10       12.90      0.56 o
   3  -2  11      102.37      103.97      3.32 o
   4  -2  11       19.93       18.57      0.82 o
   5  -2  11        7.45        9.06      0.54 o
  -6  -1  11        0.01       -0.29      0.29 o
  -5  -1  11        8.71       10.22      0.60 o
  -4  -1  11        5.21        5.46      0.35 o
  -3  -1  11       98.10       99.75      1.78 o
  -2  -1  11       37.36       34.35      0.83 o
  -1  -1  11      154.72      150.48      1.87 o
   0  -1  11        5.37        4.33      0.25 o
   1  -1  11      131.57      130.90      2.49 o
   2  -1  11       15.17       13.79      0.59 o
   3  -1  11      121.81      117.90      3.69 o
   4  -1  11       10.08        9.91      0.54 o
   5  -1  11        7.91        9.05      0.55 o
  -6   0  11        4.98        5.18      0.62 o
  -5   0  11        8.51        7.89      0.40 o
  -4   0  11       34.51       29.39      0.95 o
  -3   0  11       32.10       27.87      0.59 o
  -2   0  11        0.01        0.21      0.38 o
  -1   0  11        9.12        7.70      0.31 o
   0   0  11       25.81       25.13      0.63 o
   1   0  11      116.46      120.06      6.29 o
   2   0  11       56.30       52.21      1.32 o
   3   0  11        0.96        0.09      0.33 o
   4   0  11       24.08       23.89      1.21 o
   5   0  11        9.40        8.73      0.59 o
  -6   1  11       30.42       35.65      1.15 o
  -5   1  11        0.35        0.17      0.16 o
  -4   1  11        3.69        4.03      0.63 o
  -3   1  11        2.12        1.63      0.19 o
  -2   1  11        3.51        3.51      0.31 o
  -1   1  11       14.60       12.60      0.37 o
   0   1  11       51.17       54.12      1.27 o
   1   1  11        5.98        5.28      0.42 o
   2   1  11       46.99       49.86      1.29 o
   3   1  11       36.45       36.13      1.54 o
   4   1  11        0.74        0.73      0.38 o
  -6   2  11       26.78       31.91      1.38 o
  -5   2  11       14.50       14.84      0.60 o
  -4   2  11       88.99       81.78      1.78 o
  -3   2  11       35.52       32.31      0.92 o
  -2   2  11       15.65       16.66      0.49 o
  -1   2  11        3.26        3.05      0.23 o
   0   2  11       15.87       16.25      0.64 o
   1   2  11       56.10       55.84      1.42 o
   2   2  11        0.08        0.24      0.26 o
   3   2  11       40.24       44.86      1.84 o
   4   2  11       10.73       11.05      0.91 o
  -6   3  11        0.21       -0.07      0.31 o
  -5   3  11        4.58        5.21      0.60 o
  -4   3  11        1.03        1.52      0.25 o
  -3   3  11       14.51       15.19      0.88 o
  -2   3  11       15.89       17.15      0.62 o
  -1   3  11       81.44       82.39      2.99 o
   0   3  11        2.82        2.14      0.40 o
   1   3  11       10.92       11.04      0.56 o
   2   3  11       30.74       31.90      1.44 o
   3   3  11        0.42        0.75      0.42 o
  -6   4  11       23.67       29.14      1.33 o
  -5   4  11        1.83        0.99      0.35 o
  -4   4  11       39.84       41.55      1.66 o
  -3   4  11        8.14        7.13      0.68 o
  -2   4  11       40.72       42.78      1.72 o
  -1   4  11       40.94       40.38      1.65 o
   0   4  11       26.32       27.19      0.89 o
   1   4  11        0.46        0.21      0.22 o
   2   4  11       38.15       41.34      1.76 o
  -5   5  11       12.28       13.08      0.89 o
  -4   5  11       14.30       13.43      0.91 o
  -3   5  11        0.51        0.56      0.36 o
  -2   5  11        0.14       -0.32      0.32 o
  -1   5  11       10.90       10.85      0.85 o
   0   5  11        2.63        2.41      0.48 o
   1   5  11       27.08       27.24      1.34 o
  -4   6  11        0.43        0.18      0.35 o
  -3   6  11        6.36        6.83      0.78 o
  -2   6  11        3.36        3.58      0.56 o
  -1   6  11       17.57       18.66      1.16 o
   1  -6  12       53.25       56.98      1.53 o
   2  -6  12       76.53       78.25      2.77 o
  -1  -5  12       78.69       73.75      2.71 o
   0  -5  12        0.70       -0.24      0.36 o
   1  -5  12       49.57       52.26      1.42 o
   2  -5  12        4.46        3.27      0.53 o
   3  -5  12       40.82       41.59      1.75 o
   4  -5  12       29.41       25.18      1.30 o
  -3  -4  12        7.33        7.41      0.79 o
  -2  -4  12        0.00       -0.24      0.31 o
  -1  -4  12       13.17       11.81      0.90 o
   0  -4  12        1.23        1.36      0.35 o
   1  -4  12        9.98        8.82      0.54 o
   2  -4  12       62.08       62.75      2.27 o
   3  -4  12        0.18        0.09      0.32 o
   4  -4  12       48.43       47.71      1.93 o
  -4  -3  12        5.97        5.75      0.73 o
  -3  -3  12       17.47       16.32      1.08 o
  -2  -3  12       18.96       18.09      1.10 o
  -1  -3  12       20.65       19.74      1.14 o
   0  -3  12       34.91       36.52      1.08 o
   1  -3  12       10.83        9.68      0.57 o
   2  -3  12       14.82       16.73      0.96 o
   3  -3  12       14.22       13.39      0.59 o
   4  -3  12        4.91        2.78      0.35 o
   5  -3  12       66.49       69.64      1.76 o
  -4  -2  12       25.17       23.24      0.90 o
  -3  -2  12       43.02       44.20      1.27 o
  -2  -2  12       27.90       26.10      1.27 o
  -1  -2  12       30.51       28.10      1.77 o
   0  -2  12       54.75       53.46      1.37 o
   1  -2  12       22.41       21.56      0.77 o
   2  -2  12        2.35        1.62      0.26 o
   3  -2  12       75.89       79.24      2.72 o
   4  -2  12        4.98        3.99      0.38 o
   5  -2  12       14.69       16.98      0.78 o
  -5  -1  12        5.49        7.04      0.66 o
  -4  -1  12       32.97       36.10      1.15 o
  -3  -1  12      119.58      119.73      3.10 o
  -2  -1  12        0.02       -0.11      0.15 o
  -1  -1  12       20.10       20.25      0.58 o
   0  -1  12        0.01       -0.04      0.13 o
   1  -1  12       74.87       75.91      1.80 o
   2  -1  12       88.74       82.17      1.92 o
   3  -1  12       79.27       77.79      2.69 o
   4  -1  12        0.09        0.27      0.24 o
   5  -1  12       11.92       12.83      0.93 o
  -5   0  12        0.01        0.32      0.34 o
  -4   0  12       34.43       33.97      1.10 o
  -3   0  12       12.12       10.56      0.58 o
  -2   0  12        0.87        0.82      0.33 o
  -1   0  12        0.00       -0.16      0.16 o
   0   0  12       61.40       65.03      1.59 o
   1   0  12        0.04        0.06      0.22 o
   2   0  12       71.96       75.59      1.81 o
   3   0  12       46.92       49.39      1.95 o
   4   0  12        5.06        5.37      0.67 o
  -6   1  12        7.71        9.60      0.79 o
  -5   1  12        1.40        2.14      0.33 o
  -4   1  12        1.84        1.11      0.37 o
  -3   1  12       22.53       22.89      1.14 o
  -2   1  12        2.21        1.62      0.31 o
  -1   1  12       34.63       34.23      1.39 o
   0   1  12       17.45       18.10      0.70 o
   1   1  12       50.78       49.40      1.31 o
   2   1  12        2.99        3.63      0.53 o
   3   1  12       98.38      101.55      3.35 o
   4   1  12        1.89        1.15      0.43 o
  -6   2  12        0.60        0.52      0.36 o
  -5   2  12       22.43       23.44      1.16 o
  -4   2  12       10.76        9.40      0.72 o
  -3   2  12        0.12       -0.22      0.25 o
  -2   2  12       12.08       10.65      0.50 o
  -1   2  12       19.05       17.97      1.01 o
   0   2  12       14.96       16.56      0.66 o
   1   2  12       37.57       40.99      1.17 o
   2   2  12        8.75        7.83      0.76 o
   3   2  12        4.17        3.91      0.59 o
  -5   3  12       11.05       11.57      0.86 o
  -4   3  12        4.08        2.80      0.46 o
  -3   3  12        0.16        0.32      0.30 o
  -2   3  12        7.12        8.23      0.72 o
  -1   3  12        6.12        5.40      0.63 o
   0   3  12        5.56        6.05      0.45 o
   1   3  12        4.16        3.68      0.37 o
   2   3  12       29.24       32.64      1.51 o
  -5   4  12        1.97        0.69      0.38 o
  -4   4  12       24.13       25.28      1.27 o
  -3   4  12       33.06       32.18      1.46 o
  -2   4  12       85.35       86.74      2.97 o
  -1   4  12        1.35        0.89      0.39 o
   0   4  12        0.00       -0.05      0.29 o
   1   4  12        1.24        0.93      0.38 o
  -4   5  12        0.80        1.71      0.47 o
  -3   5  12       37.63       45.38      1.93 o
  -2   5  12        1.82        2.86      0.52 o
  -1   5  12        8.06        9.13      0.83 o
   0   5  12        3.02        2.89      0.52 o
   0  -5  13        0.69        0.94      0.43 o
   1  -5  13       47.50       50.38      1.97 o
   2  -5  13       11.06        9.85      0.90 o
  -2  -4  13       18.04       16.02      1.10 o
  -1  -4  13        0.73       -0.17      0.36 o
   0  -4  13       11.02       10.21      0.87 o
   1  -4  13        3.39        2.31      0.34 o
   2  -4  13       72.76       76.00      2.68 o
   3  -4  13       37.98       39.27      1.70 o
  -3  -3  13        3.46        3.31      0.59 o
  -2  -3  13        0.54        0.38      0.38 o
  -1  -3  13        3.67        2.98      0.54 o
   0  -3  13       47.14       43.94      1.82 o
   1  -3  13       21.30       21.35      0.80 o
   2  -3  13       10.21       10.37      0.83 o
   3  -3  13       37.26       40.53      1.16 o
   4  -3  13        6.46        4.96      0.46 o
  -4  -2  13        0.00       -0.18      0.26 o
  -3  -2  13        0.54        0.42      0.27 o
  -2  -2  13        5.32        5.45      0.69 o
  -1  -2  13       37.59       36.86      1.61 o
   0  -2  13        7.97        6.36      0.68 o
   1  -2  13       15.89       17.20      0.70 o
   2  -2  13       20.19       21.52      1.17 o
   3  -2  13        2.66        2.08      0.48 o
   4  -2  13       66.95       64.39      1.65 o
  -4  -1  13       61.50       58.98      1.64 o
  -3  -1  13        7.90        8.61      0.59 o
  -2  -1  13        5.00        4.72      0.99 o
  -1  -1  13       19.53       20.49      1.14 o
   0  -1  13        8.42        7.88      0.55 o
   1  -1  13        0.13        0.63      0.24 o
   2  -1  13      130.03      134.95      4.21 o
   3  -1  13        2.18        1.70      0.47 o
   4  -1  13       12.87       13.58      0.68 o
  -5   0  13        1.69        1.28      0.43 o
  -4   0  13       47.91       48.12      1.71 o
  -3   0  13        0.21       -0.06      0.24 o
  -2   0  13       11.80       12.64      0.89 o
  -1   0  13       16.94       17.93      1.06 o
   0   0  13        1.17        1.28      0.25 o
   1   0  13       23.47       24.34      0.86 o
   2   0  13       39.23       38.50      1.68 o
   3   0  13        2.05        1.79      0.46 o
  -5   1  13       16.88       18.50      1.10 o
  -4   1  13        4.04        2.74      0.52 o
  -3   1  13       30.78       36.68      1.59 o
  -2   1  13        1.19        1.45      0.39 o
  -1   1  13       51.34       57.94      2.17 o
   0   1  13        0.11        0.12      0.20 o
   1   1  13       34.77       39.01      1.16 o
   2   1  13       36.15       36.45      1.62 o
   3   1  13        4.47        3.51      0.56 o
  -5   2  13       22.54       24.64      1.29 o
  -4   2  13        7.15        7.27      0.75 o
  -3   2  13        0.74        1.29      0.41 o
  -2   2  13       12.55       14.15      0.93 o
  -1   2  13        7.45        8.26      0.76 o
   0   2  13        0.93        0.89      0.35 o
   1   2  13       17.65       17.53      0.74 o
   2   2  13       38.23       38.18      1.67 o
  -4   3  13        7.64        9.41      0.84 o
  -3   3  13       21.06       22.30      1.20 o
  -2   3  13        0.48        0.43      0.35 o
  -1   3  13       41.15       46.30      1.89 o
   0   3  13       10.09       10.16      0.85 o
   1   3  13        0.71        1.24      0.40 o
  -4   4  13        3.97        4.53      0.64 o
  -3   4  13       53.94       62.09      2.37 o
  -2   4  13        2.79        2.86      0.52 o
  -1   4  13        0.06       -0.04      0.32 o
   0   4  13        6.56        7.25      0.76 o
  -1  -3  14       14.05       14.67      1.06 o
   0  -3  14        1.24        1.14      0.43 o
   1  -3  14       37.54       37.72      1.61 o
   2  -3  14        4.83        5.93      0.74 o
  -2  -2  14       46.06       45.98      1.95 o
  -1  -2  14        3.57        2.32      0.50 o
   0  -2  14        0.34        0.26      0.35 o
   1  -2  14       11.49       11.29      0.63 o
   2  -2  14       40.61       45.69      1.88 o
  -3  -1  14       14.00       16.42      1.10 o
  -2  -1  14       31.20       30.28      1.49 o
  -1  -1  14        6.82        8.04      0.80 o
   0  -1  14        3.60        3.76      0.57 o
   1  -1  14        9.39        9.50      0.57 o
   2  -1  14        4.84        3.96      0.58 o
  -3   0  14        1.78        2.75      0.38 o
  -2   0  14        0.90        0.78      0.41 o
  -1   0  14        0.29       -0.10      0.32 o
   0   0  14        0.19       -0.13      0.33 o
   1   0  14       59.53       61.35      1.61 o
   2   0  14        8.19        8.72      0.81 o
  -4   1  14        9.61        9.14      1.09 o
  -3   1  14       10.19        9.72      0.87 o
  -2   1  14       17.26       16.35      1.06 o
  -1   1  14        2.91        2.88      0.51 o
   0   1  14        0.85        1.33      0.42 o
   1   1  14        8.08        8.45      0.61 o
   2   1  14       10.68       10.30      0.87 o
  -3   2  14        2.39        3.52      0.57 o
  -2   2  14        8.30        9.33      0.84 o
  -1   2  14        0.32        0.81      0.37 o
   0   2  14        6.64        6.91      0.74 o
  -3   3  14       23.90       27.48      1.45 o
  -2   3  14        8.46        6.69      0.76 o
  -1   3  14       16.10       15.80      1.06 o
  -1  -1  15        0.33        0.36      0.38 o
   0  -1  15        4.77        4.52      0.64 o
  -1   0  15        1.22        1.11      0.43 o
   0   0  15       12.97       13.10      0.99 o
  -1   1  15        1.92        1.61      0.47 o
 
